# Supplementary material for: Predictors of breast cancer screening among women of reproductive age in Tanzania: Evidence from DHS 2022
Source: PLoS One. 2024 Nov 1;19(11):e0298996. doi: 10.1371/journal.pone.0298996 (PMC11530056; doi:10.1371/journal.pone.0298996)
Supplement: S1 File — (XLSX) [file pone.0298996.s001.xlsx]

## Sheet: Sheet1
cluster	current_age	v021	v023	residence	educ	hh_radio	hh_tv	preg_stat	visit_hf	breast_feed	insurance	brca_screen	marital_stat	szone	id	wt	employment	wealth_status	no_lvchildren
1	15_24	1	dodoma-rural	rural	primary	no	no	yes	no	no	no	no	married/liveP	central	100506	1.40966	Working	Poor	None
1	15_24	1	dodoma-rural	rural	primary	no	no	no or unsure	no	no	no	no	unmarried	central	100507	1.40966	Not working	Poor	None
1	15_24	1	dodoma-rural	rural	primary	no	no	yes	no	no	no	no	married/liveP	central	100510	1.40966	Working	Poor	None
1	35_49	1	dodoma-rural	rural	no_edu	yes	no	no or unsure	yes	no	no	no	married/liveP	central	100902	1.40966	Working	Poor	>4
1	15_24	1	dodoma-rural	rural	primary	yes	no	no or unsure	no	no	no	no	unmarried	central	100903	1.40966	Working	Poor	None
1	15_24	1	dodoma-rural	rural	primary	no	no	no or unsure	no	no	no	no	unmarried	central	101203	1.40966	Not working	Poor	None
1	35_49	1	dodoma-rural	rural	primary	no	no	no or unsure	yes	yes	no	no	married/liveP	central	101601	1.40966	Not working	Poor	>4
1	35_49	1	dodoma-rural	rural	primary	no	no	no or unsure	yes	yes	no	no	married/liveP	central	103002	1.40966	Not working	Poor	>4
1	15_24	1	dodoma-rural	rural	no_edu	no	no	no or unsure	no	no	no	no	unmarried	central	103003	1.40966	Not working	Poor	None
1	35_49	1	dodoma-rural	rural	no_edu	no	no	no or unsure	yes	no	no	no	married/liveP	central	103402	1.40966	Not working	Poor	>4
1	35_49	1	dodoma-rural	rural	primary	no	no	no or unsure	yes	no	no	no	wid/div/sep	central	103801	1.40966	Working	Poor	>4
1	15_24	1	dodoma-rural	rural	primary	no	no	no or unsure	no	no	no	no	unmarried	central	103803	1.40966	Working	Poor	None
1	35_49	1	dodoma-rural	rural	primary	yes	no	no or unsure	no	yes	no	no	married/liveP	central	104102	1.40966	Working	Poor	1-4
1	35_49	1	dodoma-rural	rural	primary	no	no	yes	no	no	no	no	wid/div/sep	central	104501	1.40966	Working	Poor	1-4
1	25_34	1	dodoma-rural	rural	sec/higher	yes	no	no or unsure	yes	no	no	no	married/liveP	central	105202	1.40966	Not working	Poor	1-4
1	25_34	1	dodoma-rural	rural	primary	no	no	no or unsure	no	yes	no	no	married/liveP	central	106302	1.40966	Working	Poor	1-4
1	15_24	1	dodoma-rural	rural	primary	no	no	no or unsure	no	no	no	no	unmarried	central	107003	1.40966	Working	Poor	None
1	35_49	1	dodoma-rural	rural	primary	no	no	no or unsure	yes	no	no	no	married/liveP	central	107401	1.40966	Working	Poor	>4
1	25_34	1	dodoma-rural	rural	primary	no	no	no or unsure	yes	yes	no	no	married/liveP	central	108502	1.40966	Not working	Poor	1-4
1	25_34	1	dodoma-rural	rural	primary	no	no	yes	no	no	no	no	married/liveP	central	109202	1.40966	Working	Poor	1-4
2	15_24	2	dodoma-rural	urban	primary	yes	yes	yes	yes	no	no	no	married/liveP	central	200302	0.963561	Not working	Rich	None
2	35_49	2	dodoma-rural	urban	primary	no	yes	no or unsure	yes	yes	no	no	married/liveP	central	201902	0.963561	Working	Rich	>4
2	35_49	2	dodoma-rural	urban	no_edu	no	yes	no or unsure	no	no	no	no	unmarried	central	201903	0.963561	Working	Rich	None
2	35_49	2	dodoma-rural	urban	primary	no	no	no or unsure	yes	no	no	no	wid/div/sep	central	202201	0.963561	Working	Rich	1-4
2	15_24	2	dodoma-rural	urban	sec/higher	no	no	no or unsure	no	no	no	no	unmarried	central	202202	0.963561	Not working	Rich	None
2	25_34	2	dodoma-rural	urban	primary	yes	no	yes	yes	no	no	no	married/liveP	central	202501	0.963561	Not working	Rich	1-4
2	25_34	2	dodoma-rural	urban	sec/higher	yes	yes	no or unsure	yes	no	no	no	unmarried	central	203203	0.963561	Not working	Rich	None
2	25_34	2	dodoma-rural	urban	sec/higher	yes	yes	no or unsure	yes	no	no	no	wid/div/sep	central	203204	0.963561	Working	Rich	1-4
2	15_24	2	dodoma-rural	urban	primary	yes	yes	no or unsure	no	no	no	no	unmarried	central	203205	0.963561	Not working	Rich	None
2	15_24	2	dodoma-rural	urban	sec/higher	no	yes	no or unsure	yes	no	no	no	unmarried	central	203802	0.963561	Working	Rich	None
2	35_49	2	dodoma-rural	urban	sec/higher	yes	yes	no or unsure	yes	no	no	yes	unmarried	central	204101	0.963561	Working	Rich	1-4
2	25_34	2	dodoma-rural	urban	sec/higher	no	no	no or unsure	no	no	no	no	unmarried	central	204106	0.963561	Working	Rich	None
2	15_24	2	dodoma-rural	urban	sec/higher	no	no	no or unsure	yes	no	no	yes	unmarried	central	204402	0.963561	Not working	Rich	None
2	35_49	2	dodoma-rural	urban	primary	no	no	no or unsure	yes	no	no	no	unmarried	central	204801	0.963561	Working	Rich	1-4
2	35_49	2	dodoma-rural	urban	primary	no	no	no or unsure	no	no	no	no	wid/div/sep	central	204802	0.963561	Not working	Rich	1-4
2	35_49	2	dodoma-rural	urban	primary	no	no	no or unsure	no	no	no	no	unmarried	central	204804	0.963561	Working	Rich	1-4
2	35_49	2	dodoma-rural	urban	primary	no	no	no or unsure	yes	no	no	no	wid/div/sep	central	205101	0.963561	Working	Middle	1-4
2	15_24	2	dodoma-rural	urban	sec/higher	no	no	no or unsure	no	no	no	no	unmarried	central	206002	0.963561	Not working	Rich	None
2	25_34	2	dodoma-rural	urban	sec/higher	no	no	no or unsure	no	no	no	no	married/liveP	central	206302	0.963561	Not working	Rich	1-4
2	35_49	2	dodoma-rural	urban	primary	yes	yes	no or unsure	no	no	no	no	wid/div/sep	central	206601	0.963561	Working	Rich	>4
2	15_24	2	dodoma-rural	urban	sec/higher	yes	yes	no or unsure	no	no	no	no	unmarried	central	206602	0.963561	Not working	Rich	None
2	15_24	2	dodoma-rural	urban	sec/higher	yes	yes	no or unsure	no	no	no	no	unmarried	central	206604	0.963561	Not working	Rich	None
2	25_34	2	dodoma-rural	urban	primary	yes	yes	no or unsure	yes	no	no	no	unmarried	central	206605	0.963561	Not working	Rich	None
2	35_49	2	dodoma-rural	urban	sec/higher	yes	yes	no or unsure	yes	no	yes	no	wid/div/sep	central	207001	0.963561	Working	Rich	1-4
2	15_24	2	dodoma-rural	urban	primary	no	yes	no or unsure	yes	yes	no	no	married/liveP	central	207602	0.963561	Working	Rich	1-4
2	35_49	2	dodoma-rural	urban	primary	no	yes	no or unsure	yes	no	no	yes	wid/div/sep	central	207903	0.963561	Working	Rich	>4
2	35_49	2	dodoma-rural	urban	primary	no	yes	no or unsure	yes	no	no	no	wid/div/sep	central	207904	0.963561	Working	Rich	1-4
2	25_34	2	dodoma-rural	urban	sec/higher	no	yes	no or unsure	yes	no	no	no	wid/div/sep	central	207908	0.963561	Working	Rich	1-4
2	15_24	2	dodoma-rural	urban	sec/higher	no	no	no or unsure	yes	no	no	no	unmarried	central	207909	0.963561	Working	Rich	None
2	35_49	2	dodoma-rural	urban	sec/higher	yes	yes	no or unsure	yes	no	yes	yes	married/liveP	central	208202	0.963561	Working	Rich	1-4
3	35_49	3	dodoma-rural	rural	primary	no	no	no or unsure	yes	no	no	no	married/liveP	central	300302	1.19048	Working	Poor	>4
3	25_34	3	dodoma-rural	rural	primary	yes	no	yes	yes	no	no	no	married/liveP	central	300702	1.19048	Working	Poor	1-4
3	15_24	3	dodoma-rural	rural	primary	yes	no	no or unsure	yes	yes	no	no	married/liveP	central	301002	1.19048	Working	Poor	1-4
3	15_24	3	dodoma-rural	rural	sec/higher	yes	yes	yes	yes	no	no	no	married/liveP	central	301704	1.19048	Working	Rich	None
3	15_24	3	dodoma-rural	rural	primary	no	no	no or unsure	no	no	no	no	married/liveP	central	302702	1.19048	Working	Poor	None
3	25_34	3	dodoma-rural	rural	primary	no	no	yes	yes	no	no	no	married/liveP	central	303602	1.19048	Not working	Poor	>4
3	25_34	3	dodoma-rural	rural	primary	no	no	no or unsure	yes	no	no	no	wid/div/sep	central	304002	1.19048	Working	Poor	1-4
3	25_34	3	dodoma-rural	rural	primary	no	no	yes	yes	no	no	no	married/liveP	central	304008	1.19048	Working	Poor	1-4
3	35_49	3	dodoma-rural	rural	primary	yes	no	no or unsure	yes	no	no	no	married/liveP	central	304302	1.19048	Working	Poor	1-4
3	25_34	3	dodoma-rural	rural	primary	no	no	no or unsure	yes	no	no	no	married/liveP	central	304602	1.19048	Working	Poor	1-4
3	15_24	3	dodoma-rural	rural	primary	no	no	no or unsure	yes	yes	no	no	married/liveP	central	305002	1.19048	Not working	Middle	1-4
3	35_49	3	dodoma-rural	rural	primary	yes	yes	no or unsure	yes	no	no	no	married/liveP	central	305302	1.19048	Working	Middle	>4
3	15_24	3	dodoma-rural	rural	primary	no	no	no or unsure	yes	yes	no	no	married/liveP	central	306002	1.19048	Working	Poor	1-4
3	25_34	3	dodoma-rural	rural	primary	no	no	no or unsure	yes	yes	no	no	married/liveP	central	307002	1.19048	Not working	Middle	1-4
4	15_24	4	dodoma-rural	rural	primary	no	no	no or unsure	no	no	no	no	unmarried	central	400701	0.949334	Working	Poor	None
4	25_34	4	dodoma-rural	rural	primary	no	no	no or unsure	yes	no	no	no	married/liveP	central	401502	0.949334	Working	Poor	1-4
4	25_34	4	dodoma-rural	rural	no_edu	no	no	no or unsure	yes	yes	no	no	married/liveP	central	403102	0.949334	Working	Poor	1-4
4	25_34	4	dodoma-rural	rural	no_edu	no	no	no or unsure	yes	no	no	no	married/liveP	central	403902	0.949334	Not working	Poor	1-4
4	35_49	4	dodoma-rural	rural	no_edu	no	no	no or unsure	yes	no	no	no	married/liveP	central	404702	0.949334	Working	Poor	1-4
4	35_49	4	dodoma-rural	rural	primary	no	no	no or unsure	no	no	no	no	wid/div/sep	central	405101	0.949334	Working	Poor	>4
4	15_24	4	dodoma-rural	rural	primary	no	no	no or unsure	no	yes	no	no	unmarried	central	405102	0.949334	Working	Poor	1-4
4	35_49	4	dodoma-rural	rural	primary	yes	no	no or unsure	yes	no	yes	no	married/liveP	central	405902	0.949334	Not working	Middle	1-4
4	35_49	4	dodoma-rural	rural	primary	no	no	no or unsure	yes	no	yes	no	married/liveP	central	406302	0.949334	Not working	Poor	>4
4	15_24	4	dodoma-rural	rural	sec/higher	no	no	no or unsure	no	no	yes	no	unmarried	central	406303	0.949334	Not working	Poor	None
4	25_34	4	dodoma-rural	rural	primary	yes	yes	no or unsure	yes	yes	no	no	married/liveP	central	407102	0.949334	Working	Rich	1-4
4	15_24	4	dodoma-rural	rural	primary	no	no	no or unsure	yes	yes	no	no	married/liveP	central	407502	0.949334	Working	Poor	1-4
4	35_49	4	dodoma-rural	rural	primary	yes	no	no or unsure	yes	no	no	no	married/liveP	central	407901	0.949334	Working	Middle	>4
4	15_24	4	dodoma-rural	rural	primary	yes	no	no or unsure	no	no	no	no	unmarried	central	407903	0.949334	Not working	Middle	None
4	35_49	4	dodoma-rural	rural	primary	no	no	no or unsure	yes	no	no	no	married/liveP	central	408701	0.949334	Working	Poor	>4
4	15_24	4	dodoma-rural	rural	primary	no	no	no or unsure	no	no	no	no	unmarried	central	408702	0.949334	Working	Poor	None
4	35_49	4	dodoma-rural	rural	primary	no	no	no or unsure	no	no	no	no	wid/div/sep	central	409501	0.949334	Working	Poor	>4
4	35_49	4	dodoma-rural	rural	primary	no	no	no or unsure	yes	no	no	no	married/liveP	central	409901	0.949334	Not working	Poor	>4
5	35_49	5	dodoma-rural	rural	primary	yes	no	no or unsure	no	no	no	no	married/liveP	central	500202	1.44984	Working	Rich	1-4
5	25_34	5	dodoma-rural	rural	primary	yes	no	no or unsure	yes	no	no	no	married/liveP	central	500702	1.44984	Working	Middle	1-4
5	25_34	5	dodoma-rural	rural	primary	yes	no	no or unsure	yes	yes	no	no	married/liveP	central	501202	1.44984	Not working	Middle	>4
5	35_49	5	dodoma-rural	rural	primary	no	no	yes	yes	no	no	no	married/liveP	central	501602	1.44984	Not working	Poor	1-4
5	25_34	5	dodoma-rural	rural	primary	yes	no	no or unsure	yes	yes	no	no	married/liveP	central	501902	1.44984	Not working	Poor	1-4
5	35_49	5	dodoma-rural	rural	primary	no	no	no or unsure	no	no	no	no	married/liveP	central	502102	1.44984	Working	Middle	>4
5	15_24	5	dodoma-rural	rural	primary	yes	no	no or unsure	no	no	no	no	unmarried	central	502603	1.44984	Working	Middle	None
5	35_49	5	dodoma-rural	rural	no_edu	no	no	no or unsure	yes	no	no	no	married/liveP	central	502802	1.44984	Not working	Poor	1-4
5	35_49	5	dodoma-rural	rural	primary	no	no	no or unsure	yes	no	yes	no	married/liveP	central	503802	1.44984	Working	Middle	>4
5	15_24	5	dodoma-rural	rural	primary	no	no	no or unsure	yes	yes	no	no	wid/div/sep	central	503803	1.44984	Working	Middle	1-4
5	15_24	5	dodoma-rural	rural	no_edu	no	no	no or unsure	yes	no	no	no	married/liveP	central	504001	1.44984	Not working	Poor	1-4
5	25_34	5	dodoma-rural	rural	no_edu	no	no	no or unsure	yes	no	no	no	wid/div/sep	central	504201	1.44984	Working	Poor	1-4
5	25_34	5	dodoma-rural	rural	no_edu	no	no	no or unsure	yes	yes	no	no	married/liveP	central	504502	1.44984	Not working	Poor	1-4
5	35_49	5	dodoma-rural	rural	primary	no	no	no or unsure	no	no	no	no	married/liveP	central	505202	1.44984	Working	Poor	>4
5	35_49	5	dodoma-rural	rural	no_edu	no	no	no or unsure	yes	no	no	no	married/liveP	central	505402	1.44984	Not working	Poor	1-4
5	15_24	5	dodoma-rural	rural	sec/higher	no	no	no or unsure	no	no	no	no	unmarried	central	505403	1.44984	Working	Poor	None
5	15_24	5	dodoma-rural	rural	primary	no	no	no or unsure	yes	yes	no	no	married/liveP	central	506102	1.44984	Working	Poor	1-4
6	25_34	6	dodoma-rural	rural	no_edu	no	no	no or unsure	no	no	no	no	married/liveP	central	601702	1.64531	Working	Poor	>4
6	15_24	6	dodoma-rural	rural	primary	no	no	no or unsure	no	no	no	no	unmarried	central	601703	1.64531	Not working	Poor	None
6	15_24	6	dodoma-rural	rural	no_edu	no	no	no or unsure	yes	yes	no	no	married/liveP	central	602702	1.64531	Working	Poor	1-4
6	25_34	6	dodoma-rural	rural	no_edu	no	no	yes	no	no	no	no	married/liveP	central	603202	1.64531	Working	Poor	1-4
6	25_34	6	dodoma-rural	rural	primary	yes	no	no or unsure	no	yes	no	no	married/liveP	central	603701	1.64531	Working	Poor	1-4
6	15_24	6	dodoma-rural	rural	no_edu	no	no	no or unsure	yes	yes	no	no	married/liveP	central	604202	1.64531	Not working	Poor	1-4
6	25_34	6	dodoma-rural	rural	primary	yes	no	no or unsure	no	no	no	no	married/liveP	central	605202	1.64531	Working	Poor	1-4
6	15_24	6	dodoma-rural	rural	no_edu	no	no	no or unsure	no	yes	no	no	married/liveP	central	607102	1.64531	Working	Poor	1-4
6	15_24	6	dodoma-rural	rural	no_edu	no	no	no or unsure	yes	yes	no	no	married/liveP	central	608102	1.64531	Not working	Poor	1-4
6	25_34	6	dodoma-rural	rural	no_edu	no	no	no or unsure	no	no	no	no	married/liveP	central	609102	1.64531	Working	Poor	1-4
6	25_34	6	dodoma-rural	rural	no_edu	no	no	no or unsure	yes	no	no	no	married/liveP	central	609602	1.64531	Not working	Poor	1-4
6	15_24	6	dodoma-rural	rural	primary	no	no	no or unsure	yes	yes	no	no	unmarried	central	610103	1.64531	Not working	Poor	1-4
6	35_49	6	dodoma-rural	rural	primary	yes	yes	no or unsure	no	no	no	no	married/liveP	central	610602	1.64531	Working	Rich	>4
6	15_24	6	dodoma-rural	rural	sec/higher	yes	yes	no or unsure	yes	no	no	no	unmarried	central	610603	1.64531	Not working	Rich	None
6	15_24	6	dodoma-rural	rural	sec/higher	yes	yes	no or unsure	yes	no	no	no	unmarried	central	610604	1.64531	Not working	Rich	None
6	15_24	6	dodoma-rural	rural	primary	no	no	no or unsure	yes	yes	no	no	married/liveP	central	611102	1.64531	Working	Poor	1-4
6	15_24	6	dodoma-rural	rural	primary	no	no	no or unsure	yes	yes	no	no	married/liveP	central	611601	1.64531	Working	Poor	1-4
6	15_24	6	dodoma-rural	rural	primary	no	no	no or unsure	no	no	no	no	married/liveP	central	612501	1.64531	Not working	Poor	1-4
7	15_24	7	dodoma-rural	rural	primary	no	no	no or unsure	no	yes	no	no	married/liveP	central	700202	1.04807	Working	Middle	1-4
7	35_49	7	dodoma-rural	rural	no_edu	yes	no	no or unsure	no	no	no	no	married/liveP	central	700602	1.04807	Working	Poor	>4
7	35_49	7	dodoma-rural	rural	primary	yes	yes	no or unsure	no	no	yes	no	unmarried	central	702603	1.04807	Working	Rich	1-4
7	35_49	7	dodoma-rural	rural	primary	yes	no	no or unsure	yes	yes	no	no	married/liveP	central	703402	1.04807	Working	Middle	>4
7	35_49	7	dodoma-rural	rural	sec/higher	yes	no	no or unsure	yes	yes	no	yes	married/liveP	central	703802	1.04807	Working	Rich	1-4
7	15_24	7	dodoma-rural	rural	sec/higher	yes	no	no or unsure	no	no	no	no	unmarried	central	704202	1.04807	Working	Poor	None
7	35_49	7	dodoma-rural	rural	primary	yes	no	no or unsure	no	no	no	no	married/liveP	central	704602	1.04807	Not working	Rich	1-4
7	25_34	7	dodoma-rural	rural	sec/higher	yes	no	no or unsure	yes	no	no	no	married/liveP	central	705002	1.04807	Working	Poor	1-4
7	35_49	7	dodoma-rural	rural	primary	no	no	no or unsure	no	no	no	no	wid/div/sep	central	705401	1.04807	Working	Middle	>4
7	25_34	7	dodoma-rural	rural	primary	no	no	no or unsure	yes	no	no	no	married/liveP	central	706202	1.04807	Working	Poor	>4
7	15_24	7	dodoma-rural	rural	primary	no	no	no or unsure	yes	no	no	no	married/liveP	central	706602	1.04807	Working	Middle	1-4
7	35_49	7	dodoma-rural	rural	primary	no	no	no or unsure	yes	no	no	no	wid/div/sep	central	707001	1.04807	Working	Poor	1-4
7	15_24	7	dodoma-rural	rural	primary	yes	no	no or unsure	no	no	no	no	married/liveP	central	707402	1.04807	Not working	Rich	1-4
7	35_49	7	dodoma-rural	rural	primary	no	no	no or unsure	no	no	no	no	wid/div/sep	central	707801	1.04807	Working	Poor	>4
7	15_24	7	dodoma-rural	rural	primary	no	no	no or unsure	yes	yes	no	no	married/liveP	central	707802	1.04807	Not working	Poor	1-4
7	35_49	7	dodoma-rural	rural	primary	no	no	no or unsure	yes	no	no	no	unmarried	central	708201	1.04807	Working	Poor	>4
7	15_24	7	dodoma-rural	rural	sec/higher	no	no	no or unsure	no	no	no	no	unmarried	central	708203	1.04807	Not working	Poor	None
7	25_34	7	dodoma-rural	rural	primary	no	no	yes	yes	no	no	no	married/liveP	central	708602	1.04807	Not working	Poor	1-4
7	25_34	7	dodoma-rural	rural	primary	no	no	no or unsure	yes	yes	no	no	married/liveP	central	709002	1.04807	Working	Rich	1-4
7	15_24	7	dodoma-rural	rural	sec/higher	yes	yes	no or unsure	yes	no	no	no	married/liveP	central	709402	1.04807	Working	Rich	1-4
7	35_49	7	dodoma-rural	rural	primary	yes	yes	no or unsure	yes	yes	no	no	married/liveP	central	709802	1.04807	Working	Rich	>4
7	15_24	7	dodoma-rural	rural	sec/higher	yes	yes	no or unsure	yes	no	no	no	unmarried	central	709803	1.04807	Working	Rich	1-4
8	15_24	8	dodoma-rural	urban	primary	yes	no	no or unsure	no	no	no	no	unmarried	central	800103	1.96273	Working	Rich	None
8	15_24	8	dodoma-rural	urban	primary	yes	no	no or unsure	no	yes	no	no	unmarried	central	800104	1.96273	Working	Rich	1-4
8	25_34	8	dodoma-rural	urban	primary	yes	yes	no or unsure	yes	no	no	no	wid/div/sep	central	802103	1.96273	Working	Rich	1-4
8	15_24	8	dodoma-rural	urban	sec/higher	yes	yes	no or unsure	yes	no	no	no	unmarried	central	802104	1.96273	Not working	Rich	None
8	15_24	8	dodoma-rural	urban	primary	yes	yes	no or unsure	no	no	no	no	married/liveP	central	803402	1.96273	Not working	Rich	1-4
8	25_34	8	dodoma-rural	urban	sec/higher	no	no	no or unsure	yes	no	no	no	wid/div/sep	central	804001	1.96273	Working	Rich	1-4
8	25_34	8	dodoma-rural	urban	primary	no	no	no or unsure	yes	yes	no	no	married/liveP	central	805301	1.96273	Working	Rich	1-4
8	35_49	8	dodoma-rural	urban	primary	no	no	no or unsure	no	no	no	no	married/liveP	central	807802	1.96273	Working	Rich	>4
8	15_24	8	dodoma-rural	urban	sec/higher	no	no	no or unsure	no	no	no	no	unmarried	central	807803	1.96273	Not working	Rich	None
8	25_34	8	dodoma-rural	urban	primary	yes	yes	no or unsure	yes	no	no	no	married/liveP	central	808502	1.96273	Working	Rich	1-4
8	25_34	8	dodoma-rural	urban	primary	yes	yes	no or unsure	yes	yes	no	no	married/liveP	central	809102	1.96273	Working	Rich	1-4
8	35_49	8	dodoma-rural	urban	primary	yes	yes	no or unsure	yes	no	no	no	wid/div/sep	central	809801	1.96273	Working	Rich	1-4
8	15_24	8	dodoma-rural	urban	primary	yes	yes	no or unsure	yes	no	no	no	unmarried	central	809802	1.96273	Not working	Rich	None
8	15_24	8	dodoma-rural	urban	sec/higher	no	no	no or unsure	yes	yes	no	no	married/liveP	central	811101	1.96273	Not working	Rich	1-4
8	35_49	8	dodoma-rural	urban	no_edu	yes	no	no or unsure	no	no	no	no	married/liveP	central	811702	1.96273	Working	Rich	>4
8	15_24	8	dodoma-rural	urban	primary	yes	no	yes	yes	no	no	no	married/liveP	central	811703	1.96273	Not working	Rich	None
8	25_34	8	dodoma-rural	urban	primary	no	no	no or unsure	no	yes	no	no	married/liveP	central	814302	1.96273	Not working	Rich	1-4
8	35_49	8	dodoma-rural	urban	primary	no	no	no or unsure	yes	no	no	no	married/liveP	central	815602	1.96273	Working	Middle	1-4
8	15_24	8	dodoma-rural	urban	sec/higher	no	no	no or unsure	no	no	no	no	unmarried	central	815603	1.96273	Not working	Middle	None
8	15_24	8	dodoma-rural	urban	sec/higher	no	no	no or unsure	no	no	no	no	unmarried	central	815604	1.96273	Not working	Middle	None
8	35_49	8	dodoma-rural	urban	primary	yes	yes	no or unsure	no	no	no	no	wid/div/sep	central	816201	1.96273	Working	Rich	1-4
9	35_49	9	dodoma-rural	rural	no_edu	no	no	no or unsure	no	no	no	no	married/liveP	central	900102	1.67959	Working	Poor	1-4
9	15_24	9	dodoma-rural	rural	no_edu	no	no	no or unsure	no	no	no	no	unmarried	central	900103	1.67959	Working	Poor	None
9	15_24	9	dodoma-rural	rural	primary	yes	no	no or unsure	yes	yes	no	no	married/liveP	central	900402	1.67959	Working	Middle	1-4
9	15_24	9	dodoma-rural	rural	sec/higher	no	no	no or unsure	no	no	no	no	unmarried	central	900801	1.67959	Working	Rich	None
9	25_34	9	dodoma-rural	rural	sec/higher	yes	yes	no or unsure	yes	no	yes	no	married/liveP	central	901701	1.67959	Working	Rich	1-4
9	25_34	9	dodoma-rural	rural	primary	yes	yes	no or unsure	yes	yes	no	no	wid/div/sep	central	901704	1.67959	Not working	Rich	1-4
9	15_24	9	dodoma-rural	rural	no_edu	yes	no	no or unsure	yes	no	no	no	married/liveP	central	902002	1.67959	Working	Rich	1-4
9	15_24	9	dodoma-rural	rural	sec/higher	no	no	no or unsure	no	no	no	no	unmarried	central	902303	1.67959	Not working	Poor	None
9	15_24	9	dodoma-rural	rural	primary	no	no	no or unsure	no	no	no	no	unmarried	central	902902	1.67959	Working	Poor	None
9	25_34	9	dodoma-rural	rural	primary	no	no	no or unsure	yes	no	no	no	wid/div/sep	central	902906	1.67959	Working	Poor	1-4
9	25_34	9	dodoma-rural	rural	primary	no	no	no or unsure	no	no	no	no	married/liveP	central	903202	1.67959	Working	Poor	1-4
9	15_24	9	dodoma-rural	rural	primary	no	no	no or unsure	yes	no	no	no	married/liveP	central	903503	1.67959	Working	Poor	1-4
9	25_34	9	dodoma-rural	rural	primary	no	no	no or unsure	no	no	no	no	unmarried	central	903801	1.67959	Working	Poor	None
9	35_49	9	dodoma-rural	rural	primary	no	no	no or unsure	no	no	no	no	wid/div/sep	central	904401	1.67959	Working	Poor	>4
9	15_24	9	dodoma-rural	rural	sec/higher	no	no	no or unsure	yes	yes	no	no	unmarried	central	904803	1.67959	Working	Poor	1-4
9	15_24	9	dodoma-rural	rural	sec/higher	no	no	no or unsure	yes	no	no	no	unmarried	central	904804	1.67959	Not working	Poor	None
9	15_24	9	dodoma-rural	rural	primary	no	no	no or unsure	no	no	no	no	unmarried	central	905101	1.67959	Working	Middle	1-4
9	25_34	9	dodoma-rural	rural	primary	no	no	no or unsure	yes	no	yes	no	wid/div/sep	central	905402	1.67959	Working	Poor	1-4
9	25_34	9	dodoma-rural	rural	primary	no	no	no or unsure	no	no	no	no	married/liveP	central	905702	1.67959	Working	Rich	1-4
9	35_49	9	dodoma-rural	rural	primary	no	no	no or unsure	no	no	no	no	unmarried	central	906301	1.67959	Working	Poor	1-4
9	35_49	9	dodoma-rural	rural	primary	yes	yes	no or unsure	no	no	no	no	married/liveP	central	907202	1.67959	Working	Rich	1-4
9	35_49	9	dodoma-rural	rural	primary	yes	no	no or unsure	yes	no	no	no	married/liveP	central	907502	1.67959	Not working	Middle	>4
9	15_24	9	dodoma-rural	rural	primary	yes	no	no or unsure	no	no	no	no	married/liveP	central	907802	1.67959	Not working	Poor	1-4
10	35_49	10	dodoma-rural	rural	primary	no	no	no or unsure	yes	no	no	no	married/liveP	central	1000802	1.92659	Working	Poor	>4
10	25_34	10	dodoma-rural	rural	sec/higher	yes	no	yes	yes	no	no	no	married/liveP	central	1001702	1.92659	Working	Rich	1-4
10	35_49	10	dodoma-rural	rural	primary	no	no	no or unsure	yes	no	no	no	wid/div/sep	central	1003501	1.92659	Working	Poor	>4
10	15_24	10	dodoma-rural	rural	sec/higher	no	no	no or unsure	no	no	yes	no	unmarried	central	1003502	1.92659	Not working	Poor	None
10	15_24	10	dodoma-rural	rural	sec/higher	no	no	no or unsure	yes	no	yes	no	unmarried	central	1003504	1.92659	Not working	Poor	None
10	35_49	10	dodoma-rural	rural	sec/higher	yes	yes	no or unsure	yes	no	no	no	married/liveP	central	1006202	1.92659	Working	Rich	1-4
10	35_49	10	dodoma-rural	rural	primary	yes	no	no or unsure	no	no	no	no	unmarried	central	1011602	1.92659	Working	Middle	1-4
10	15_24	10	dodoma-rural	rural	sec/higher	yes	no	no or unsure	no	yes	no	no	unmarried	central	1011603	1.92659	Working	Middle	1-4
10	35_49	10	dodoma-rural	rural	primary	no	no	no or unsure	yes	no	no	no	unmarried	central	1012501	1.92659	Not working	Middle	1-4
10	25_34	10	dodoma-rural	rural	primary	no	yes	no or unsure	yes	no	no	no	married/liveP	central	1013402	1.92659	Not working	Rich	1-4
10	25_34	10	dodoma-rural	rural	sec/higher	yes	yes	no or unsure	yes	yes	yes	no	married/liveP	central	1014302	1.92659	Working	Rich	1-4
10	15_24	10	dodoma-rural	rural	sec/higher	yes	yes	no or unsure	yes	no	no	no	unmarried	central	1014303	1.92659	Working	Rich	None
10	35_49	10	dodoma-rural	rural	primary	yes	no	no or unsure	yes	no	no	no	married/liveP	central	1015202	1.92659	Not working	Middle	>4
10	15_24	10	dodoma-rural	rural	sec/higher	yes	no	no or unsure	no	no	no	no	unmarried	central	1015203	1.92659	Not working	Middle	None
10	35_49	10	dodoma-rural	rural	primary	no	no	yes	yes	no	no	no	married/liveP	central	1016102	1.92659	Working	Middle	1-4
10	15_24	10	dodoma-rural	rural	sec/higher	no	no	no or unsure	yes	no	no	no	unmarried	central	1016103	1.92659	Working	Middle	None
10	15_24	10	dodoma-rural	rural	sec/higher	no	no	no or unsure	no	no	no	no	unmarried	central	1016104	1.92659	Not working	Middle	None
10	25_34	10	dodoma-rural	rural	primary	no	no	no or unsure	yes	no	no	no	unmarried	central	1017901	1.92659	Working	Middle	1-4
10	15_24	10	dodoma-rural	rural	no_edu	yes	no	no or unsure	yes	yes	no	no	married/liveP	central	1018802	1.92659	Not working	Poor	1-4
10	15_24	10	dodoma-rural	rural	no_edu	no	no	no or unsure	yes	yes	no	no	married/liveP	central	1019702	1.92659	Working	Poor	1-4
10	15_24	10	dodoma-rural	rural	no_edu	no	no	no or unsure	yes	yes	no	no	married/liveP	central	1020602	1.92659	Working	Poor	1-4
10	15_24	10	dodoma-rural	rural	no_edu	yes	no	yes	no	no	no	no	married/liveP	central	1022402	1.92659	Working	Poor	None
11	15_24	11	dodoma-rural	rural	sec/higher	no	yes	yes	yes	no	no	no	married/liveP	central	1100402	1.69159	Working	Rich	1-4
11	15_24	11	dodoma-rural	rural	primary	yes	yes	no or unsure	yes	yes	no	no	married/liveP	central	1101005	1.69159	Not working	Rich	1-4
11	35_49	11	dodoma-rural	rural	primary	no	no	no or unsure	yes	no	no	no	wid/div/sep	central	1102101	1.69159	Working	Poor	>4
11	15_24	11	dodoma-rural	rural	primary	no	no	no or unsure	yes	yes	no	no	unmarried	central	1102102	1.69159	Working	Poor	1-4
11	25_34	11	dodoma-rural	rural	primary	no	no	no or unsure	no	yes	no	no	wid/div/sep	central	1102603	1.69159	Working	Middle	1-4
11	15_24	11	dodoma-rural	rural	primary	no	no	no or unsure	yes	no	no	no	unmarried	central	1103202	1.69159	Working	Poor	None
11	35_49	11	dodoma-rural	rural	no_edu	no	no	no or unsure	no	yes	no	no	married/liveP	central	1104802	1.69159	Working	Poor	>4
11	15_24	11	dodoma-rural	rural	primary	yes	yes	no or unsure	no	no	no	no	married/liveP	central	1105302	1.69159	Not working	Rich	1-4
11	35_49	11	dodoma-rural	rural	primary	yes	yes	no or unsure	yes	no	no	no	married/liveP	central	1106902	1.69159	Working	Rich	1-4
11	25_34	11	dodoma-rural	rural	primary	yes	yes	no or unsure	yes	no	no	no	wid/div/sep	central	1106904	1.69159	Working	Rich	1-4
11	15_24	11	dodoma-rural	rural	primary	no	no	no or unsure	yes	no	no	no	married/liveP	central	1107502	1.69159	Working	Poor	1-4
11	15_24	11	dodoma-rural	rural	sec/higher	no	no	no or unsure	yes	yes	no	no	married/liveP	central	1108002	1.69159	Working	Poor	1-4
11	35_49	11	dodoma-rural	rural	primary	yes	no	no or unsure	no	no	no	no	wid/div/sep	central	1108601	1.69159	Working	Poor	>4
11	25_34	11	dodoma-rural	rural	sec/higher	no	no	no or unsure	yes	yes	yes	yes	married/liveP	central	1109702	1.69159	Working	Rich	1-4
11	15_24	11	dodoma-rural	rural	sec/higher	no	no	no or unsure	yes	no	no	no	unmarried	central	1109703	1.69159	Not working	Rich	None
11	35_49	11	dodoma-rural	rural	primary	yes	yes	no or unsure	no	no	no	no	married/liveP	central	1110702	1.69159	Working	Rich	1-4
11	15_24	11	dodoma-rural	rural	sec/higher	yes	yes	yes	yes	no	no	no	married/liveP	central	1110703	1.69159	Working	Rich	1-4
11	15_24	11	dodoma-rural	rural	sec/higher	yes	yes	no or unsure	yes	no	no	no	unmarried	central	1110704	1.69159	Not working	Rich	None
11	25_34	11	dodoma-rural	rural	primary	no	no	no or unsure	yes	no	no	no	married/liveP	central	1111302	1.69159	Working	Poor	1-4
11	15_24	11	dodoma-rural	rural	no_edu	yes	yes	no or unsure	no	no	yes	no	married/liveP	central	1112402	1.69159	Not working	Rich	1-4
11	35_49	11	dodoma-rural	rural	primary	yes	yes	no or unsure	yes	no	no	no	married/liveP	central	1113502	1.69159	Not working	Rich	1-4
11	35_49	11	dodoma-rural	rural	primary	yes	yes	no or unsure	yes	yes	no	no	married/liveP	central	1114002	1.69159	Working	Rich	>4
12	15_24	12	dodoma-rural	rural	primary	no	no	no or unsure	yes	yes	no	no	unmarried	central	1200402	1.79956	Working	Poor	1-4
12	35_49	12	dodoma-rural	rural	primary	no	no	yes	no	no	no	no	married/liveP	central	1201102	1.79956	Working	Poor	>4
12	15_24	12	dodoma-rural	rural	sec/higher	no	no	no or unsure	no	no	no	no	unmarried	central	1201704	1.79956	Not working	Middle	None
12	25_34	12	dodoma-rural	rural	primary	no	no	no or unsure	no	no	no	no	wid/div/sep	central	1203501	1.79956	Working	Poor	1-4
12	35_49	12	dodoma-rural	rural	primary	no	no	no or unsure	yes	no	no	no	married/liveP	central	1204702	1.79956	Working	Middle	>4
12	15_24	12	dodoma-rural	rural	sec/higher	yes	no	no or unsure	no	no	no	no	unmarried	central	1205404	1.79956	Not working	Rich	None
12	15_24	12	dodoma-rural	rural	primary	no	no	no or unsure	yes	yes	no	no	married/liveP	central	1206002	1.79956	Working	Poor	1-4
12	15_24	12	dodoma-rural	rural	no_edu	no	no	no or unsure	yes	yes	no	no	unmarried	central	1207201	1.79956	Working	Poor	1-4
12	35_49	12	dodoma-rural	rural	primary	yes	no	no or unsure	yes	yes	no	no	married/liveP	central	1207802	1.79956	Working	Middle	1-4
12	15_24	12	dodoma-rural	rural	primary	yes	no	no or unsure	yes	no	no	no	married/liveP	central	1208402	1.79956	Not working	Poor	1-4
12	35_49	12	dodoma-rural	rural	primary	no	no	no or unsure	yes	no	no	no	wid/div/sep	central	1210901	1.79956	Working	Middle	1-4
12	15_24	12	dodoma-rural	rural	no_edu	yes	yes	no or unsure	yes	no	no	no	married/liveP	central	1211502	1.79956	Working	Rich	None
12	25_34	12	dodoma-rural	rural	primary	yes	no	yes	yes	no	no	no	married/liveP	central	1212102	1.79956	Working	Poor	1-4
12	35_49	12	dodoma-rural	rural	primary	no	no	no or unsure	yes	no	no	no	married/liveP	central	1213402	1.79956	Working	Rich	>4
12	15_24	12	dodoma-rural	rural	primary	yes	no	yes	yes	no	no	no	married/liveP	central	1214602	1.79956	Working	Rich	1-4
12	15_24	12	dodoma-rural	rural	primary	no	no	no or unsure	yes	yes	no	yes	married/liveP	central	1215802	1.79956	Not working	Middle	1-4
13	15_24	13	dodoma-rural	rural	primary	no	no	no or unsure	yes	no	no	no	unmarried	central	1301303	1.55417	Working	Poor	None
13	35_49	13	dodoma-rural	rural	primary	no	no	no or unsure	yes	no	no	no	married/liveP	central	1302802	1.55417	Working	Poor	1-4
13	25_34	13	dodoma-rural	rural	primary	yes	no	no or unsure	yes	no	no	no	married/liveP	central	1303202	1.55417	Not working	Poor	1-4
13	35_49	13	dodoma-rural	rural	primary	no	no	no or unsure	yes	no	no	no	wid/div/sep	central	1303901	1.55417	Working	Poor	1-4
13	35_49	13	dodoma-rural	rural	primary	no	no	no or unsure	yes	no	no	no	wid/div/sep	central	1304601	1.55417	Working	Poor	1-4
13	35_49	13	dodoma-rural	rural	primary	no	no	no or unsure	no	no	no	no	married/liveP	central	1305002	1.55417	Working	Poor	1-4
13	25_34	13	dodoma-rural	rural	primary	no	no	no or unsure	yes	no	no	no	married/liveP	central	1306102	1.55417	Working	Middle	1-4
13	15_24	13	dodoma-rural	rural	no_edu	no	no	no or unsure	yes	yes	no	no	married/liveP	central	1307504	1.55417	Working	Poor	1-4
13	15_24	13	dodoma-rural	rural	primary	no	no	no or unsure	yes	yes	no	no	married/liveP	central	1308302	1.55417	Working	Poor	1-4
13	35_49	13	dodoma-rural	rural	no_edu	no	no	no or unsure	no	yes	no	no	married/liveP	central	1308602	1.55417	Working	Poor	1-4
13	15_24	13	dodoma-rural	rural	primary	no	no	yes	no	no	no	no	unmarried	central	1308603	1.55417	Working	Poor	None
13	15_24	13	dodoma-rural	rural	sec/higher	no	no	no or unsure	no	no	no	no	married/liveP	central	1309002	1.55417	Working	Poor	1-4
14	25_34	14	dodoma-rural	urban	sec/higher	yes	yes	no or unsure	yes	no	no	no	married/liveP	central	1400303	0.751948	Working	Rich	1-4
14	15_24	14	dodoma-rural	urban	sec/higher	yes	yes	no or unsure	yes	no	no	no	unmarried	central	1400304	0.751948	Working	Rich	None
14	25_34	14	dodoma-rural	urban	primary	yes	yes	no or unsure	yes	no	no	no	married/liveP	central	1401202	0.751948	Working	Rich	1-4
14	15_24	14	dodoma-rural	urban	primary	yes	yes	no or unsure	no	no	no	no	unmarried	central	1401203	0.751948	Working	Rich	None
14	15_24	14	dodoma-rural	urban	sec/higher	yes	yes	no or unsure	yes	no	no	no	unmarried	central	1401204	0.751948	Not working	Rich	None
14	15_24	14	dodoma-rural	urban	primary	yes	yes	no or unsure	no	no	no	no	unmarried	central	1401209	0.751948	Working	Rich	None
14	15_24	14	dodoma-rural	urban	sec/higher	yes	yes	no or unsure	yes	no	no	no	unmarried	central	1402803	0.751948	Not working	Rich	None
14	15_24	14	dodoma-rural	urban	sec/higher	no	no	no or unsure	yes	yes	no	no	married/liveP	central	1403602	0.751948	Not working	Middle	1-4
14	15_24	14	dodoma-rural	urban	sec/higher	no	no	no or unsure	no	no	no	no	unmarried	central	1404405	0.751948	Not working	Rich	None
14	15_24	14	dodoma-rural	urban	sec/higher	no	yes	no or unsure	yes	no	no	no	married/liveP	central	1405302	0.751948	Not working	Rich	1-4
14	25_34	14	dodoma-rural	urban	sec/higher	yes	yes	yes	yes	no	yes	no	married/liveP	central	1406102	0.751948	Working	Rich	1-4
14	15_24	14	dodoma-rural	urban	sec/higher	yes	yes	no or unsure	yes	no	no	no	unmarried	central	1406104	0.751948	Not working	Rich	None
14	25_34	14	dodoma-rural	urban	primary	yes	no	no or unsure	yes	yes	no	no	married/liveP	central	1406902	0.751948	Working	Rich	1-4
14	25_34	14	dodoma-rural	urban	primary	yes	yes	no or unsure	yes	no	no	no	married/liveP	central	1407702	0.751948	Not working	Rich	1-4
14	25_34	14	dodoma-rural	urban	primary	yes	yes	no or unsure	yes	no	no	no	married/liveP	central	1409402	0.751948	Working	Rich	1-4
14	15_24	14	dodoma-rural	urban	sec/higher	no	no	no or unsure	no	no	no	no	married/liveP	central	1410201	0.751948	Working	Rich	1-4
14	35_49	14	dodoma-rural	urban	primary	no	no	no or unsure	yes	no	no	no	unmarried	central	1411001	0.751948	Working	Rich	1-4
14	15_24	14	dodoma-rural	urban	sec/higher	yes	yes	no or unsure	yes	yes	no	no	married/liveP	central	1411802	0.751948	Working	Rich	1-4
14	25_34	14	dodoma-rural	urban	sec/higher	yes	yes	no or unsure	yes	no	no	no	married/liveP	central	1412601	0.751948	Working	Rich	None
14	15_24	14	dodoma-rural	urban	primary	yes	yes	no or unsure	yes	no	no	no	married/liveP	central	1413402	0.751948	Working	Rich	1-4
14	25_34	14	dodoma-rural	urban	primary	no	no	no or unsure	yes	no	no	no	wid/div/sep	central	1414301	0.751948	Working	Middle	1-4
14	15_24	14	dodoma-rural	urban	primary	yes	no	yes	yes	no	no	no	married/liveP	central	1415101	0.751948	Not working	Rich	None
14	25_34	14	dodoma-rural	urban	primary	yes	no	no or unsure	yes	no	no	no	married/liveP	central	1415902	0.751948	Working	Middle	1-4
14	15_24	14	dodoma-rural	urban	sec/higher	yes	no	no or unsure	yes	yes	no	no	unmarried	central	1415903	0.751948	Working	Middle	1-4
14	15_24	14	dodoma-rural	urban	sec/higher	yes	yes	no or unsure	yes	no	no	no	unmarried	central	1416703	0.751948	Not working	Rich	None
14	15_24	14	dodoma-rural	urban	sec/higher	yes	yes	no or unsure	yes	no	yes	no	unmarried	central	1416704	0.751948	Working	Rich	None
14	35_49	14	dodoma-rural	urban	no_edu	yes	no	no or unsure	no	no	no	no	wid/div/sep	central	1417502	0.751948	Working	Middle	>4
14	25_34	14	dodoma-rural	urban	primary	yes	no	no or unsure	yes	yes	no	yes	wid/div/sep	central	1417503	0.751948	Working	Middle	1-4
14	15_24	14	dodoma-rural	urban	sec/higher	yes	no	no or unsure	yes	no	no	no	unmarried	central	1417510	0.751948	Not working	Middle	None
14	15_24	14	dodoma-rural	urban	primary	yes	no	no or unsure	no	no	no	no	wid/div/sep	central	1417513	0.751948	Not working	Middle	1-4
14	35_49	14	dodoma-rural	urban	primary	yes	yes	no or unsure	yes	no	yes	yes	married/liveP	central	1418402	0.751948	Working	Rich	1-4
14	15_24	14	dodoma-rural	urban	sec/higher	yes	yes	no or unsure	yes	no	yes	no	unmarried	central	1418406	0.751948	Not working	Rich	None
14	35_49	14	dodoma-rural	urban	primary	yes	yes	no or unsure	yes	no	no	yes	married/liveP	central	1419202	0.751948	Working	Rich	1-4
14	15_24	14	dodoma-rural	urban	sec/higher	yes	yes	no or unsure	yes	no	yes	no	unmarried	central	1419207	0.751948	Not working	Rich	None
14	15_24	14	dodoma-rural	urban	sec/higher	yes	yes	no or unsure	yes	yes	yes	no	unmarried	central	1419208	0.751948	Working	Rich	1-4
14	35_49	14	dodoma-rural	urban	primary	yes	yes	no or unsure	yes	yes	no	no	married/liveP	central	1420802	0.751948	Working	Rich	1-4
14	15_24	14	dodoma-rural	urban	sec/higher	yes	yes	no or unsure	yes	no	no	no	unmarried	central	1420803	0.751948	Not working	Rich	None
15	15_24	15	dodoma-rural	rural	primary	no	no	no or unsure	yes	yes	no	no	married/liveP	central	1500302	4.39393	Not working	Rich	1-4
15	25_34	15	dodoma-rural	rural	sec/higher	yes	yes	no or unsure	yes	no	no	no	married/liveP	central	1501502	4.39393	Working	Rich	1-4
15	35_49	15	dodoma-rural	rural	primary	yes	yes	no or unsure	yes	no	no	no	married/liveP	central	1502602	4.39393	Not working	Rich	1-4
15	15_24	15	dodoma-rural	rural	sec/higher	yes	yes	no or unsure	no	no	no	no	unmarried	central	1502604	4.39393	Not working	Rich	None
15	15_24	15	dodoma-rural	rural	sec/higher	yes	yes	no or unsure	yes	no	yes	no	unmarried	central	1504803	4.39393	Working	Rich	None
15	15_24	15	dodoma-rural	rural	sec/higher	yes	yes	no or unsure	no	no	no	no	unmarried	central	1506004	4.39393	Working	Rich	None
15	35_49	15	dodoma-rural	rural	sec/higher	yes	yes	no or unsure	yes	no	no	yes	wid/div/sep	central	1509401	4.39393	Working	Rich	1-4
15	15_24	15	dodoma-rural	rural	no_edu	no	no	no or unsure	no	yes	no	no	married/liveP	central	1510502	4.39393	Not working	Rich	1-4
15	25_34	15	dodoma-rural	rural	sec/higher	no	no	no or unsure	yes	no	no	yes	wid/div/sep	central	1512701	4.39393	Working	Rich	1-4
15	15_24	15	dodoma-rural	rural	primary	no	no	no or unsure	no	no	no	no	unmarried	central	1512703	4.39393	Not working	Rich	None
15	35_49	15	dodoma-rural	rural	primary	no	no	no or unsure	yes	no	no	no	married/liveP	central	1513901	4.39393	Working	Rich	1-4
15	15_24	15	dodoma-rural	rural	sec/higher	yes	yes	no or unsure	yes	yes	yes	no	married/liveP	central	1515002	4.39393	Not working	Rich	1-4
15	35_49	15	dodoma-rural	rural	no_edu	no	no	no or unsure	no	no	no	no	married/liveP	central	1516101	4.39393	Working	Rich	1-4
15	35_49	15	dodoma-rural	rural	primary	yes	yes	no or unsure	yes	no	no	no	wid/div/sep	central	1517201	4.39393	Working	Rich	1-4
15	35_49	15	dodoma-rural	rural	sec/higher	yes	yes	yes	yes	no	no	no	unmarried	central	1518403	4.39393	Working	Rich	1-4
15	25_34	15	dodoma-rural	rural	primary	yes	yes	yes	yes	no	yes	yes	married/liveP	central	1521802	4.39393	Not working	Rich	1-4
15	15_24	15	dodoma-rural	rural	sec/higher	no	no	yes	no	no	no	no	married/liveP	central	1522902	4.39393	Not working	Rich	None
15	15_24	15	dodoma-rural	rural	primary	yes	no	yes	no	no	no	no	unmarried	central	1524003	4.39393	Not working	Middle	None
15	15_24	15	dodoma-rural	rural	sec/higher	yes	yes	no or unsure	yes	yes	no	no	unmarried	central	1525101	4.39393	Working	Rich	1-4
15	15_24	15	dodoma-rural	rural	primary	yes	yes	no or unsure	no	no	no	no	unmarried	central	1525102	4.39393	Not working	Rich	None
15	35_49	15	dodoma-rural	rural	primary	yes	yes	no or unsure	yes	no	no	no	married/liveP	central	1526302	4.39393	Working	Rich	1-4
15	15_24	15	dodoma-rural	rural	sec/higher	no	no	no or unsure	yes	no	yes	no	unmarried	central	1527401	4.39393	Not working	Rich	None
15	35_49	15	dodoma-rural	rural	primary	yes	yes	no or unsure	yes	no	no	no	married/liveP	central	1528502	4.39393	Not working	Rich	1-4
16	35_49	16	dodoma-rural	urban	sec/higher	no	no	no or unsure	no	no	no	no	wid/div/sep	central	1601101	0.218228	Working	Rich	None
16	35_49	16	dodoma-rural	urban	primary	yes	yes	no or unsure	yes	no	no	yes	wid/div/sep	central	1601201	0.218228	Working	Rich	1-4
16	35_49	16	dodoma-rural	urban	sec/higher	yes	no	no or unsure	yes	no	no	no	married/liveP	central	1601302	0.218228	Working	Rich	>4
16	15_24	16	dodoma-rural	urban	sec/higher	yes	no	no or unsure	yes	no	no	no	unmarried	central	1601303	0.218228	Not working	Rich	None
16	35_49	16	dodoma-rural	urban	primary	no	no	no or unsure	no	no	no	no	married/liveP	central	1601501	0.218228	Working	Rich	1-4
16	15_24	16	dodoma-rural	urban	primary	no	no	no or unsure	yes	no	no	no	unmarried	central	1601502	0.218228	Working	Rich	None
16	25_34	16	dodoma-rural	urban	sec/higher	yes	yes	no or unsure	no	no	no	no	married/liveP	central	1601701	0.218228	Working	Rich	1-4
16	35_49	16	dodoma-rural	urban	no_edu	no	no	no or unsure	no	no	no	no	unmarried	central	1602001	0.218228	Not working	Rich	1-4
16	35_49	16	dodoma-rural	urban	primary	no	yes	no or unsure	no	no	no	no	married/liveP	central	1602101	0.218228	Working	Rich	1-4
16	15_24	16	dodoma-rural	urban	sec/higher	yes	yes	no or unsure	yes	no	yes	no	unmarried	central	1602401	0.218228	Working	Rich	None
16	25_34	16	dodoma-rural	urban	no_edu	no	no	no or unsure	no	no	no	no	unmarried	central	1602501	0.218228	Working	Rich	1-4
17	25_34	17	dodoma-rural	rural	primary	no	no	no or unsure	no	no	no	no	unmarried	central	1700603	2.75495	Working	Rich	1-4
17	25_34	17	dodoma-rural	rural	sec/higher	no	no	no or unsure	yes	yes	yes	no	married/liveP	central	1701302	2.75495	Working	Rich	1-4
17	25_34	17	dodoma-rural	rural	sec/higher	no	no	yes	yes	no	no	yes	married/liveP	central	1702002	2.75495	Working	Rich	1-4
17	25_34	17	dodoma-rural	rural	primary	no	yes	no or unsure	yes	no	no	no	wid/div/sep	central	1704101	2.75495	Working	Rich	1-4
17	15_24	17	dodoma-rural	rural	sec/higher	yes	yes	no or unsure	yes	no	no	no	unmarried	central	1704804	2.75495	Not working	Rich	None
17	15_24	17	dodoma-rural	rural	sec/higher	yes	yes	no or unsure	yes	no	yes	no	unmarried	central	1704805	2.75495	Not working	Rich	None
17	15_24	17	dodoma-rural	rural	primary	yes	yes	no or unsure	yes	yes	no	no	married/liveP	central	1704812	2.75495	Working	Rich	1-4
17	35_49	17	dodoma-rural	rural	primary	no	no	no or unsure	no	no	no	no	married/liveP	central	1705502	2.75495	Working	Middle	1-4
17	25_34	17	dodoma-rural	rural	primary	yes	yes	yes	yes	no	no	no	married/liveP	central	1706202	2.75495	Working	Rich	1-4
17	25_34	17	dodoma-rural	rural	sec/higher	yes	yes	no or unsure	no	no	no	no	unmarried	central	1706203	2.75495	Working	Rich	None
17	15_24	17	dodoma-rural	rural	sec/higher	yes	yes	no or unsure	yes	no	no	no	unmarried	central	1706204	2.75495	Not working	Rich	None
17	15_24	17	dodoma-rural	rural	sec/higher	yes	yes	yes	yes	no	no	no	married/liveP	central	1708302	2.75495	Not working	Rich	1-4
17	25_34	17	dodoma-rural	rural	sec/higher	yes	yes	no or unsure	no	no	no	no	married/liveP	central	1709002	2.75495	Working	Rich	1-4
17	15_24	17	dodoma-rural	rural	no_edu	no	yes	no or unsure	no	no	no	no	unmarried	central	1709705	2.75495	Working	Rich	None
17	25_34	17	dodoma-rural	rural	sec/higher	yes	yes	no or unsure	yes	no	no	yes	married/liveP	central	1710402	2.75495	Working	Rich	1-4
17	15_24	17	dodoma-rural	rural	sec/higher	yes	yes	no or unsure	no	no	no	no	unmarried	central	1710403	2.75495	Not working	Rich	None
17	15_24	17	dodoma-rural	rural	primary	yes	yes	no or unsure	no	no	no	no	unmarried	central	1710404	2.75495	Working	Rich	None
17	25_34	17	dodoma-rural	rural	primary	no	no	no or unsure	yes	no	no	no	married/liveP	central	1711101	2.75495	Working	Middle	1-4
17	35_49	17	dodoma-rural	rural	primary	no	no	no or unsure	yes	yes	no	no	married/liveP	central	1711801	2.75495	Working	Rich	1-4
17	15_24	17	dodoma-rural	rural	sec/higher	no	no	no or unsure	yes	no	no	no	unmarried	central	1711803	2.75495	Not working	Rich	None
17	15_24	17	dodoma-rural	rural	sec/higher	no	no	no or unsure	yes	no	no	no	unmarried	central	1712502	2.75495	Working	Middle	None
17	15_24	17	dodoma-rural	rural	sec/higher	no	no	no or unsure	yes	no	no	no	unmarried	central	1712503	2.75495	Not working	Middle	None
17	15_24	17	dodoma-rural	rural	primary	yes	yes	no or unsure	yes	yes	no	no	married/liveP	central	1713902	2.75495	Not working	Rich	1-4
17	25_34	17	dodoma-rural	rural	primary	yes	yes	no or unsure	yes	no	no	no	married/liveP	central	1714602	2.75495	Working	Rich	>4
17	15_24	17	dodoma-rural	rural	primary	yes	yes	no or unsure	no	no	no	no	unmarried	central	1714603	2.75495	Not working	Rich	None
17	15_24	17	dodoma-rural	rural	primary	yes	yes	no or unsure	no	no	no	no	unmarried	central	1714608	2.75495	Not working	Rich	None
17	35_49	17	dodoma-rural	rural	primary	no	no	no or unsure	yes	no	no	no	unmarried	central	1715301	2.75495	Working	Rich	1-4
17	15_24	17	dodoma-rural	rural	sec/higher	no	yes	no or unsure	no	no	no	no	unmarried	central	1716002	2.75495	Not working	Rich	None
17	25_34	17	dodoma-rural	rural	primary	no	yes	no or unsure	yes	no	no	no	married/liveP	central	1716005	2.75495	Working	Rich	1-4
17	35_49	17	dodoma-rural	rural	primary	no	no	no or unsure	yes	yes	no	no	married/liveP	central	1717303	2.75495	Not working	Rich	1-4
17	35_49	17	dodoma-rural	rural	primary	no	no	no or unsure	yes	yes	no	no	married/liveP	central	1718002	2.75495	Not working	Rich	1-4
18	35_49	18	dodoma-urban	urban	sec/higher	yes	yes	no or unsure	yes	no	no	yes	wid/div/sep	central	1800701	2.40268	Working	Rich	1-4
18	15_24	18	dodoma-urban	urban	primary	yes	yes	no or unsure	no	no	no	no	unmarried	central	1800703	2.40268	Working	Rich	None
18	25_34	18	dodoma-urban	urban	sec/higher	yes	yes	no or unsure	yes	yes	yes	no	married/liveP	central	1802402	2.40268	Working	Rich	1-4
18	15_24	18	dodoma-urban	urban	no_edu	yes	yes	no or unsure	no	no	no	no	unmarried	central	1802408	2.40268	Not working	Rich	None
18	25_34	18	dodoma-urban	urban	sec/higher	yes	yes	no or unsure	yes	no	no	no	married/liveP	central	1804002	2.40268	Working	Rich	1-4
18	25_34	18	dodoma-urban	urban	sec/higher	yes	yes	no or unsure	yes	no	no	no	married/liveP	central	1804802	2.40268	Not working	Rich	1-4
18	35_49	18	dodoma-urban	urban	primary	no	no	no or unsure	yes	no	no	no	married/liveP	central	1805602	2.40268	Working	Rich	1-4
18	15_24	18	dodoma-urban	urban	sec/higher	no	no	no or unsure	yes	no	no	no	unmarried	central	1805603	2.40268	Not working	Rich	None
18	15_24	18	dodoma-urban	urban	sec/higher	no	no	no or unsure	no	no	no	no	unmarried	central	1805604	2.40268	Not working	Rich	None
18	35_49	18	dodoma-urban	urban	primary	yes	yes	no or unsure	yes	no	no	no	married/liveP	central	1806401	2.40268	Working	Rich	1-4
18	25_34	18	dodoma-urban	urban	sec/higher	yes	yes	no or unsure	no	no	yes	yes	unmarried	central	1806403	2.40268	Working	Rich	1-4
18	35_49	18	dodoma-urban	urban	primary	yes	no	no or unsure	no	no	yes	no	married/liveP	central	1807301	2.40268	Working	Rich	>4
18	15_24	18	dodoma-urban	urban	sec/higher	yes	no	no or unsure	no	no	yes	no	unmarried	central	1807302	2.40268	Not working	Rich	None
18	35_49	18	dodoma-urban	urban	sec/higher	no	yes	no or unsure	yes	yes	no	no	married/liveP	central	1808102	2.40268	Working	Rich	1-4
18	25_34	18	dodoma-urban	urban	primary	yes	yes	no or unsure	yes	yes	no	no	married/liveP	central	1808902	2.40268	Working	Rich	1-4
18	25_34	18	dodoma-urban	urban	sec/higher	yes	yes	yes	yes	no	yes	no	married/liveP	central	1809702	2.40268	Working	Rich	1-4
18	15_24	18	dodoma-urban	urban	primary	yes	yes	no or unsure	no	no	no	no	unmarried	central	1809706	2.40268	Working	Rich	None
18	15_24	18	dodoma-urban	urban	sec/higher	no	no	no or unsure	yes	no	no	no	unmarried	central	1810503	2.40268	Not working	Rich	None
18	25_34	18	dodoma-urban	urban	primary	no	no	no or unsure	no	no	no	no	married/liveP	central	1812202	2.40268	Not working	Rich	1-4
18	15_24	18	dodoma-urban	urban	sec/higher	yes	yes	no or unsure	no	no	no	no	unmarried	central	1813004	2.40268	Working	Rich	None
18	25_34	18	dodoma-urban	urban	primary	yes	yes	no or unsure	yes	no	no	no	married/liveP	central	1813802	2.40268	Working	Rich	1-4
18	25_34	18	dodoma-urban	urban	sec/higher	yes	yes	no or unsure	yes	no	yes	no	wid/div/sep	central	1815401	2.40268	Working	Rich	1-4
18	35_49	18	dodoma-urban	urban	primary	yes	yes	no or unsure	yes	no	yes	no	married/liveP	central	1816202	2.40268	Working	Rich	1-4
18	35_49	18	dodoma-urban	urban	primary	yes	yes	no or unsure	yes	no	no	no	married/liveP	central	1817001	2.40268	Working	Rich	1-4
18	25_34	18	dodoma-urban	urban	primary	no	no	no or unsure	yes	yes	no	no	married/liveP	central	1817004	2.40268	Working	Rich	1-4
18	35_49	18	dodoma-urban	urban	primary	yes	yes	no or unsure	yes	no	no	yes	married/liveP	central	1818702	2.40268	Working	Rich	1-4
18	15_24	18	dodoma-urban	urban	sec/higher	yes	yes	no or unsure	no	no	no	no	unmarried	central	1818703	2.40268	Working	Rich	None
18	15_24	18	dodoma-urban	urban	sec/higher	yes	yes	no or unsure	no	no	no	no	unmarried	central	1818704	2.40268	Not working	Rich	None
18	35_49	18	dodoma-urban	urban	primary	no	yes	no or unsure	yes	no	no	no	married/liveP	central	1819502	2.40268	Working	Rich	>4
18	15_24	18	dodoma-urban	urban	sec/higher	no	yes	no or unsure	yes	no	yes	no	unmarried	central	1819503	2.40268	Working	Rich	1-4
18	15_24	18	dodoma-urban	urban	sec/higher	no	yes	no or unsure	no	no	no	no	unmarried	central	1819504	2.40268	Not working	Rich	None
18	35_49	18	dodoma-urban	urban	sec/higher	yes	yes	no or unsure	yes	no	yes	yes	married/liveP	central	1820301	2.40268	Working	Rich	1-4
18	25_34	18	dodoma-urban	urban	primary	yes	yes	no or unsure	yes	no	no	no	wid/div/sep	central	1820302	2.40268	Working	Rich	1-4
18	15_24	18	dodoma-urban	urban	sec/higher	yes	yes	no or unsure	yes	no	no	yes	unmarried	central	1820303	2.40268	Working	Rich	None
18	15_24	18	dodoma-urban	urban	sec/higher	yes	yes	no or unsure	yes	no	yes	no	unmarried	central	1820304	2.40268	Not working	Rich	None
19	35_49	19	dodoma-urban	rural	no_edu	no	no	yes	yes	no	no	no	married/liveP	central	1900402	1.46035	Working	Poor	>4
19	15_24	19	dodoma-urban	rural	sec/higher	no	no	no or unsure	no	no	no	no	unmarried	central	1900403	1.46035	Not working	Poor	None
19	35_49	19	dodoma-urban	rural	no_edu	yes	no	no or unsure	yes	no	no	no	married/liveP	central	1901402	1.46035	Working	Poor	>4
19	15_24	19	dodoma-urban	rural	no_edu	yes	no	no or unsure	no	no	no	no	unmarried	central	1901403	1.46035	Working	Poor	None
19	25_34	19	dodoma-urban	rural	no_edu	no	no	yes	yes	no	no	no	married/liveP	central	1902002	1.46035	Not working	Poor	1-4
19	25_34	19	dodoma-urban	rural	no_edu	no	no	no or unsure	yes	no	no	no	married/liveP	central	1904002	1.46035	Not working	Poor	1-4
19	35_49	19	dodoma-urban	rural	no_edu	no	no	no or unsure	yes	yes	no	no	married/liveP	central	1904502	1.46035	Not working	Poor	>4
19	35_49	19	dodoma-urban	rural	no_edu	no	no	no or unsure	yes	no	no	no	married/liveP	central	1905002	1.46035	Working	Poor	1-4
19	15_24	19	dodoma-urban	rural	no_edu	no	no	no or unsure	yes	no	no	no	wid/div/sep	central	1905502	1.46035	Not working	Poor	1-4
19	25_34	19	dodoma-urban	rural	no_edu	no	no	no or unsure	no	yes	no	no	wid/div/sep	central	1906001	1.46035	Working	Poor	>4
19	15_24	19	dodoma-urban	rural	primary	no	no	no or unsure	no	no	no	no	unmarried	central	1907002	1.46035	Not working	Poor	None
19	25_34	19	dodoma-urban	rural	primary	yes	no	no or unsure	yes	yes	no	no	married/liveP	central	1907502	1.46035	Working	Poor	1-4
19	25_34	19	dodoma-urban	rural	no_edu	yes	no	no or unsure	no	no	no	no	married/liveP	central	1908002	1.46035	Working	Poor	None
19	15_24	19	dodoma-urban	rural	no_edu	no	no	no or unsure	yes	yes	no	no	married/liveP	central	1908502	1.46035	Not working	Poor	1-4
19	25_34	19	dodoma-urban	rural	no_edu	no	no	no or unsure	yes	yes	no	no	married/liveP	central	1910502	1.46035	Working	Poor	1-4
19	15_24	19	dodoma-urban	rural	primary	yes	no	no or unsure	yes	yes	no	no	married/liveP	central	1911002	1.46035	Not working	Poor	1-4
19	35_49	19	dodoma-urban	rural	no_edu	no	no	no or unsure	no	no	no	no	wid/div/sep	central	1911501	1.46035	Working	Poor	None
19	35_49	19	dodoma-urban	rural	primary	no	no	no or unsure	yes	yes	no	no	married/liveP	central	1912002	1.46035	Working	Poor	>4
19	15_24	19	dodoma-urban	rural	primary	yes	no	no or unsure	yes	yes	no	no	married/liveP	central	1913002	1.46035	Working	Poor	1-4
20	25_34	20	dodoma-urban	rural	primary	no	no	no or unsure	yes	yes	no	no	wid/div/sep	central	2000801	1.57123	Working	Poor	1-4
20	25_34	20	dodoma-urban	rural	sec/higher	no	no	no or unsure	yes	yes	no	no	married/liveP	central	2003002	1.57123	Working	Poor	1-4
20	25_34	20	dodoma-urban	rural	sec/higher	no	no	no or unsure	yes	yes	no	no	unmarried	central	2004804	1.57123	Working	Poor	1-4
20	35_49	20	dodoma-urban	rural	no_edu	no	no	no or unsure	no	no	no	no	married/liveP	central	2005202	1.57123	Not working	Poor	1-4
20	35_49	20	dodoma-urban	rural	no_edu	no	no	no or unsure	no	no	no	no	married/liveP	central	2006102	1.57123	Working	Poor	1-4
20	25_34	20	dodoma-urban	rural	primary	no	no	no or unsure	no	no	no	no	unmarried	central	2007001	1.57123	Working	Middle	1-4
20	35_49	20	dodoma-urban	rural	no_edu	no	no	no or unsure	yes	no	no	no	married/liveP	central	2007901	1.57123	Working	Poor	>4
20	15_24	20	dodoma-urban	rural	primary	no	no	no or unsure	no	no	no	no	unmarried	central	2007902	1.57123	Not working	Poor	None
20	25_34	20	dodoma-urban	rural	primary	no	no	no or unsure	yes	yes	no	no	married/liveP	central	2008802	1.57123	Not working	Poor	>4
20	35_49	20	dodoma-urban	rural	no_edu	no	no	no or unsure	yes	no	no	no	married/liveP	central	2009301	1.57123	Working	Poor	>4
20	15_24	20	dodoma-urban	rural	primary	no	no	no or unsure	no	no	no	no	married/liveP	central	2011502	1.57123	Working	Poor	1-4
21	25_34	21	dodoma-urban	rural	primary	no	no	no or unsure	yes	yes	no	no	married/liveP	central	2100902	1.28688	Working	Poor	1-4
21	15_24	21	dodoma-urban	rural	primary	no	no	yes	yes	no	no	no	married/liveP	central	2101402	1.28688	Working	Poor	None
21	15_24	21	dodoma-urban	rural	sec/higher	no	no	no or unsure	yes	no	no	no	unmarried	central	2102003	1.28688	Not working	Poor	None
21	25_34	21	dodoma-urban	rural	primary	no	no	no or unsure	yes	no	no	no	wid/div/sep	central	2103103	1.28688	Not working	Poor	1-4
21	15_24	21	dodoma-urban	rural	sec/higher	no	no	no or unsure	no	no	no	no	unmarried	central	2103104	1.28688	Not working	Poor	None
21	35_49	21	dodoma-urban	rural	no_edu	no	no	no or unsure	no	no	no	no	wid/div/sep	central	2107401	1.28688	Working	Poor	None
21	35_49	21	dodoma-urban	rural	primary	no	no	no or unsure	yes	no	no	no	married/liveP	central	2108502	1.28688	Not working	Poor	>4
21	15_24	21	dodoma-urban	rural	sec/higher	no	no	no or unsure	yes	no	no	no	unmarried	central	2109103	1.28688	Working	Poor	None
21	15_24	21	dodoma-urban	rural	sec/higher	no	no	no or unsure	yes	no	no	no	unmarried	central	2109104	1.28688	Working	Poor	None
21	15_24	21	dodoma-urban	rural	primary	no	no	no or unsure	yes	yes	no	yes	married/liveP	central	2109602	1.28688	Working	Poor	1-4
21	35_49	21	dodoma-urban	rural	primary	no	no	no or unsure	no	no	no	no	married/liveP	central	2110202	1.28688	Not working	Poor	>4
21	25_34	21	dodoma-urban	rural	primary	no	no	no or unsure	yes	yes	no	no	married/liveP	central	2110702	1.28688	Working	Poor	>4
21	35_49	21	dodoma-urban	rural	primary	no	no	no or unsure	no	no	no	no	married/liveP	central	2111302	1.28688	Working	Poor	>4
21	25_34	21	dodoma-urban	rural	sec/higher	no	no	no or unsure	yes	yes	yes	yes	married/liveP	central	2111804	1.28688	Not working	Middle	1-4
21	35_49	21	dodoma-urban	rural	primary	no	no	no or unsure	no	no	no	no	married/liveP	central	2112401	1.28688	Working	Poor	1-4
21	15_24	21	dodoma-urban	rural	primary	no	no	no or unsure	no	no	no	no	unmarried	central	2113404	1.28688	Working	Poor	None
22	15_24	22	dodoma-urban	rural	no_edu	no	no	yes	yes	no	no	no	married/liveP	central	2200402	1.22654	Not working	Poor	1-4
22	35_49	22	dodoma-urban	rural	no_edu	no	no	no or unsure	no	no	no	no	married/liveP	central	2200701	1.22654	Working	Poor	1-4
22	35_49	22	dodoma-urban	rural	primary	no	no	no or unsure	yes	no	yes	no	married/liveP	central	2201002	1.22654	Working	Middle	>4
22	15_24	22	dodoma-urban	rural	sec/higher	no	no	no or unsure	yes	no	no	no	unmarried	central	2201003	1.22654	Not working	Middle	1-4
22	35_49	22	dodoma-urban	rural	primary	no	no	no or unsure	no	no	no	no	wid/div/sep	central	2201602	1.22654	Working	Poor	1-4
22	35_49	22	dodoma-urban	rural	primary	no	yes	no or unsure	no	no	no	no	wid/div/sep	central	2202401	1.22654	Working	Rich	1-4
22	35_49	22	dodoma-urban	rural	primary	no	no	no or unsure	yes	yes	no	no	married/liveP	central	2202702	1.22654	Not working	Poor	>4
22	25_34	22	dodoma-urban	rural	primary	no	no	no or unsure	yes	yes	no	no	wid/div/sep	central	2203001	1.22654	Working	Poor	1-4
22	35_49	22	dodoma-urban	rural	no_edu	no	no	no or unsure	no	no	no	no	married/liveP	central	2203302	1.22654	Working	Poor	>4
22	15_24	22	dodoma-urban	rural	primary	no	no	no or unsure	no	no	no	no	unmarried	central	2203304	1.22654	Not working	Poor	None
22	35_49	22	dodoma-urban	rural	no_edu	no	no	no or unsure	no	no	no	no	married/liveP	central	2203307	1.22654	Working	Poor	1-4
22	25_34	22	dodoma-urban	rural	primary	yes	yes	no or unsure	yes	no	yes	no	married/liveP	central	2203602	1.22654	Working	Rich	1-4
22	15_24	22	dodoma-urban	rural	sec/higher	no	no	no or unsure	yes	yes	no	no	married/liveP	central	2203802	1.22654	Working	Middle	1-4
22	35_49	22	dodoma-urban	rural	primary	no	no	no or unsure	no	no	no	no	wid/div/sep	central	2204101	1.22654	Not working	Poor	1-4
22	35_49	22	dodoma-urban	rural	primary	yes	no	no or unsure	yes	no	no	no	married/liveP	central	2204402	1.22654	Working	Middle	>4
22	35_49	22	dodoma-urban	rural	no_edu	no	no	no or unsure	yes	no	no	no	married/liveP	central	2205002	1.22654	Not working	Middle	>4
22	15_24	22	dodoma-urban	rural	sec/higher	no	no	no or unsure	no	no	no	no	unmarried	central	2205003	1.22654	Not working	Middle	None
22	25_34	22	dodoma-urban	rural	primary	yes	no	no or unsure	yes	no	no	no	married/liveP	central	2205302	1.22654	Working	Middle	1-4
22	35_49	22	dodoma-urban	rural	primary	no	no	no or unsure	no	no	no	no	married/liveP	central	2205502	1.22654	Working	Poor	>4
22	25_34	22	dodoma-urban	rural	primary	no	no	no or unsure	no	yes	no	no	married/liveP	central	2205802	1.22654	Not working	Poor	1-4
22	35_49	22	dodoma-urban	rural	primary	yes	no	no or unsure	yes	yes	no	no	married/liveP	central	2206402	1.22654	Working	Middle	>4
22	15_24	22	dodoma-urban	rural	primary	yes	no	no or unsure	yes	no	no	no	unmarried	central	2206404	1.22654	Working	Middle	None
22	35_49	22	dodoma-urban	rural	primary	no	no	no or unsure	yes	no	no	no	wid/div/sep	central	2206701	1.22654	Working	Poor	>4
22	25_34	22	dodoma-urban	rural	primary	no	no	no or unsure	yes	no	no	no	married/liveP	central	2206711	1.22654	Working	Poor	1-4
22	35_49	22	dodoma-urban	rural	no_edu	no	no	yes	yes	no	no	no	married/liveP	central	2207002	1.22654	Not working	Poor	1-4
23	35_49	23	arusha-rural	urban	primary	yes	yes	no or unsure	no	no	no	no	wid/div/sep	northern	2300101	0.675368	Working	Rich	>4
23	25_34	23	arusha-rural	urban	sec/higher	yes	yes	no or unsure	no	no	no	no	unmarried	northern	2300102	0.675368	Working	Rich	1-4
23	25_34	23	arusha-rural	urban	sec/higher	no	no	no or unsure	no	no	no	no	unmarried	northern	2300103	0.675368	Working	Rich	1-4
23	35_49	23	arusha-rural	urban	sec/higher	yes	yes	no or unsure	no	no	no	no	unmarried	northern	2300502	0.675368	Working	Rich	1-4
23	25_34	23	arusha-rural	urban	sec/higher	no	no	no or unsure	no	no	no	no	married/liveP	northern	2300504	0.675368	Working	Rich	1-4
23	35_49	23	arusha-rural	urban	primary	yes	yes	no or unsure	no	no	no	no	married/liveP	northern	2301702	0.675368	Working	Rich	1-4
23	15_24	23	arusha-rural	urban	sec/higher	yes	yes	no or unsure	no	no	no	no	unmarried	northern	2301703	0.675368	Working	Rich	None
23	25_34	23	arusha-rural	urban	sec/higher	yes	yes	no or unsure	yes	no	no	no	married/liveP	northern	2302102	0.675368	Working	Rich	1-4
23	35_49	23	arusha-rural	urban	primary	yes	yes	no or unsure	no	no	no	yes	married/liveP	northern	2302402	0.675368	Working	Rich	1-4
23	15_24	23	arusha-rural	urban	sec/higher	yes	yes	yes	yes	no	no	no	unmarried	northern	2302403	0.675368	Not working	Rich	None
23	35_49	23	arusha-rural	urban	sec/higher	yes	yes	no or unsure	yes	no	yes	no	married/liveP	northern	2303602	0.675368	Working	Rich	1-4
23	35_49	23	arusha-rural	urban	sec/higher	yes	yes	no or unsure	yes	no	yes	yes	married/liveP	northern	2304002	0.675368	Working	Rich	1-4
23	15_24	23	arusha-rural	urban	sec/higher	yes	yes	no or unsure	yes	no	no	no	unmarried	northern	2304003	0.675368	Working	Rich	None
23	15_24	23	arusha-rural	urban	primary	yes	yes	no or unsure	no	no	no	no	unmarried	northern	2304402	0.675368	Working	Rich	None
23	35_49	23	arusha-rural	urban	primary	yes	yes	no or unsure	yes	no	no	no	unmarried	northern	2304801	0.675368	Working	Rich	1-4
23	15_24	23	arusha-rural	urban	sec/higher	no	yes	no or unsure	yes	yes	no	no	married/liveP	northern	2305102	0.675368	Not working	Rich	1-4
23	15_24	23	arusha-rural	urban	sec/higher	no	yes	no or unsure	no	no	no	no	unmarried	northern	2305105	0.675368	Working	Rich	1-4
23	25_34	23	arusha-rural	urban	sec/higher	yes	yes	no or unsure	yes	no	yes	no	unmarried	northern	2305501	0.675368	Working	Rich	1-4
23	25_34	23	arusha-rural	urban	sec/higher	yes	yes	no or unsure	no	no	no	no	married/liveP	northern	2306304	0.675368	Working	Rich	1-4
23	25_34	23	arusha-rural	urban	sec/higher	yes	yes	no or unsure	yes	yes	no	yes	married/liveP	northern	2306702	0.675368	Working	Rich	1-4
23	35_49	23	arusha-rural	urban	primary	yes	yes	no or unsure	yes	yes	no	no	married/liveP	northern	2307102	0.675368	Working	Rich	1-4
23	35_49	23	arusha-rural	urban	sec/higher	yes	yes	no or unsure	no	no	no	no	wid/div/sep	northern	2307403	0.675368	Working	Rich	1-4
23	35_49	23	arusha-rural	urban	sec/higher	yes	yes	no or unsure	no	no	no	no	wid/div/sep	northern	2307404	0.675368	Working	Rich	1-4
23	35_49	23	arusha-rural	urban	primary	yes	yes	no or unsure	yes	yes	no	yes	married/liveP	northern	2307801	0.675368	Working	Rich	>4
23	35_49	23	arusha-rural	urban	primary	no	yes	no or unsure	yes	no	yes	no	wid/div/sep	northern	2308201	0.675368	Not working	Rich	1-4
23	15_24	23	arusha-rural	urban	primary	yes	yes	no or unsure	no	no	no	no	unmarried	northern	2308605	0.675368	Working	Rich	None
23	25_34	23	arusha-rural	urban	sec/higher	yes	yes	yes	yes	no	yes	no	wid/div/sep	northern	2309001	0.675368	Working	Rich	1-4
23	15_24	23	arusha-rural	urban	sec/higher	no	no	no or unsure	yes	no	no	no	unmarried	northern	2309006	0.675368	Not working	Rich	None
23	35_49	23	arusha-rural	urban	primary	yes	yes	no or unsure	no	no	no	no	married/liveP	northern	2309402	0.675368	Working	Rich	1-4
23	35_49	23	arusha-rural	urban	primary	yes	yes	no or unsure	no	no	no	no	married/liveP	northern	2309801	0.675368	Working	Rich	1-4
24	35_49	24	arusha-rural	rural	primary	no	no	no or unsure	no	no	no	no	married/liveP	northern	2400102	0.816594	Working	Poor	1-4
24	15_24	24	arusha-rural	rural	primary	no	no	no or unsure	yes	no	no	no	married/liveP	northern	2400302	0.816594	Working	Poor	1-4
24	25_34	24	arusha-rural	rural	no_edu	no	no	no or unsure	no	yes	no	yes	married/liveP	northern	2400502	0.816594	Not working	Poor	>4
24	15_24	24	arusha-rural	rural	sec/higher	no	no	no or unsure	no	yes	no	no	married/liveP	northern	2400701	0.816594	Working	Poor	1-4
24	35_49	24	arusha-rural	rural	no_edu	no	no	no or unsure	no	no	yes	no	married/liveP	northern	2400801	0.816594	Working	Poor	>4
24	35_49	24	arusha-rural	rural	primary	no	no	no or unsure	no	yes	yes	no	married/liveP	northern	2401002	0.816594	Not working	Poor	>4
24	25_34	24	arusha-rural	rural	no_edu	no	no	no or unsure	no	yes	yes	no	married/liveP	northern	2401202	0.816594	Working	Poor	1-4
24	35_49	24	arusha-rural	rural	no_edu	no	no	no or unsure	yes	no	no	no	married/liveP	northern	2401402	0.816594	Working	Poor	>4
24	15_24	24	arusha-rural	rural	no_edu	no	no	no or unsure	yes	yes	no	no	married/liveP	northern	2401406	0.816594	Not working	Poor	1-4
24	15_24	24	arusha-rural	rural	no_edu	no	no	no or unsure	yes	yes	no	no	married/liveP	northern	2401408	0.816594	Not working	Poor	1-4
24	25_34	24	arusha-rural	rural	no_edu	yes	no	yes	no	no	no	no	married/liveP	northern	2401602	0.816594	Working	Poor	1-4
24	25_34	24	arusha-rural	rural	no_edu	no	no	no or unsure	yes	yes	no	no	married/liveP	northern	2401702	0.816594	Working	Poor	>4
24	15_24	24	arusha-rural	rural	no_edu	no	no	no or unsure	yes	no	no	no	married/liveP	northern	2401903	0.816594	Not working	Poor	None
24	35_49	24	arusha-rural	rural	no_edu	no	no	no or unsure	no	no	no	no	married/liveP	northern	2402102	0.816594	Working	Poor	>4
24	15_24	24	arusha-rural	rural	primary	no	no	no or unsure	yes	yes	no	no	married/liveP	northern	2402109	0.816594	Working	Poor	1-4
24	25_34	24	arusha-rural	rural	no_edu	yes	no	no or unsure	yes	yes	no	no	married/liveP	northern	2402301	0.816594	Working	Poor	1-4
24	35_49	24	arusha-rural	rural	no_edu	no	no	no or unsure	no	no	yes	no	married/liveP	northern	2402402	0.816594	Not working	Poor	>4
24	25_34	24	arusha-rural	rural	sec/higher	no	no	no or unsure	no	no	no	no	married/liveP	northern	2402601	0.816594	Working	Poor	1-4
24	25_34	24	arusha-rural	rural	primary	no	yes	no or unsure	no	yes	yes	no	married/liveP	northern	2402802	0.816594	Working	Rich	>4
24	15_24	24	arusha-rural	rural	primary	no	yes	no or unsure	no	no	yes	no	unmarried	northern	2402803	0.816594	Not working	Rich	None
24	35_49	24	arusha-rural	rural	no_edu	no	no	no or unsure	no	no	no	no	married/liveP	northern	2403001	0.816594	Working	Middle	1-4
24	15_24	24	arusha-rural	rural	primary	no	no	no or unsure	no	no	no	no	unmarried	northern	2403003	0.816594	Not working	Middle	None
24	15_24	24	arusha-rural	rural	no_edu	no	no	no or unsure	no	no	no	no	married/liveP	northern	2403006	0.816594	Working	Middle	None
24	35_49	24	arusha-rural	rural	no_edu	yes	yes	no or unsure	yes	no	no	no	married/liveP	northern	2403101	0.816594	Working	Rich	>4
24	15_24	24	arusha-rural	rural	primary	yes	yes	no or unsure	no	no	no	no	married/liveP	northern	2403106	0.816594	Working	Rich	None
24	15_24	24	arusha-rural	rural	primary	no	no	no or unsure	no	no	no	no	unmarried	northern	2403303	0.816594	Working	Poor	None
24	15_24	24	arusha-rural	rural	primary	no	no	yes	yes	no	no	no	married/liveP	northern	2403305	0.816594	Working	Poor	1-4
24	35_49	24	arusha-rural	rural	primary	no	no	no or unsure	no	no	no	no	married/liveP	northern	2403502	0.816594	Working	Poor	1-4
24	35_49	24	arusha-rural	rural	no_edu	no	no	no or unsure	yes	no	no	no	married/liveP	northern	2403701	0.816594	Working	Poor	>4
24	25_34	24	arusha-rural	rural	primary	no	no	yes	yes	no	no	no	married/liveP	northern	2403902	0.816594	Working	Middle	1-4
24	15_24	24	arusha-rural	rural	primary	no	no	no or unsure	yes	yes	no	no	married/liveP	northern	2403907	0.816594	Not working	Middle	1-4
24	15_24	24	arusha-rural	rural	primary	no	no	no or unsure	yes	no	no	no	unmarried	northern	2404004	0.816594	Not working	Poor	None
24	15_24	24	arusha-rural	rural	primary	no	no	yes	yes	no	no	no	married/liveP	northern	2404006	0.816594	Not working	Poor	None
24	15_24	24	arusha-rural	rural	sec/higher	yes	no	yes	yes	no	no	no	married/liveP	northern	2404407	0.816594	Working	Rich	None
24	25_34	24	arusha-rural	rural	no_edu	no	no	no or unsure	yes	yes	yes	no	married/liveP	northern	2404601	0.816594	Working	Poor	>4
25	25_34	25	arusha-rural	rural	primary	no	no	no or unsure	no	yes	no	no	married/liveP	northern	2500202	0.831585	Working	Poor	1-4
25	25_34	25	arusha-rural	rural	no_edu	no	no	no or unsure	no	no	no	no	married/liveP	northern	2500502	0.831585	Working	Poor	>4
25	15_24	25	arusha-rural	rural	primary	no	no	no or unsure	no	no	no	no	unmarried	northern	2500804	0.831585	Not working	Poor	None
25	25_34	25	arusha-rural	rural	primary	no	no	no or unsure	no	no	no	no	married/liveP	northern	2501002	0.831585	Not working	Poor	1-4
25	25_34	25	arusha-rural	rural	no_edu	no	no	no or unsure	no	yes	no	no	married/liveP	northern	2501302	0.831585	Working	Poor	1-4
25	35_49	25	arusha-rural	rural	primary	no	no	no or unsure	no	no	no	no	married/liveP	northern	2501502	0.831585	Working	Poor	1-4
25	15_24	25	arusha-rural	rural	primary	no	no	no or unsure	no	yes	no	no	married/liveP	northern	2501802	0.831585	Not working	Poor	1-4
25	35_49	25	arusha-rural	rural	no_edu	no	no	no or unsure	no	no	no	no	wid/div/sep	northern	2502301	0.831585	Working	Poor	1-4
25	15_24	25	arusha-rural	rural	no_edu	no	no	no or unsure	no	no	no	no	wid/div/sep	northern	2502302	0.831585	Working	Poor	1-4
25	15_24	25	arusha-rural	rural	primary	no	no	yes	yes	no	no	no	married/liveP	northern	2502602	0.831585	Working	Poor	1-4
25	35_49	25	arusha-rural	rural	primary	no	yes	no or unsure	yes	no	no	no	married/liveP	northern	2502902	0.831585	Working	Rich	>4
25	25_34	25	arusha-rural	rural	sec/higher	yes	yes	no or unsure	yes	yes	yes	no	married/liveP	northern	2503102	0.831585	Working	Rich	1-4
25	25_34	25	arusha-rural	rural	no_edu	yes	no	no or unsure	yes	no	no	no	married/liveP	northern	2503402	0.831585	Working	Poor	1-4
25	35_49	25	arusha-rural	rural	no_edu	yes	no	no or unsure	no	yes	no	no	married/liveP	northern	2503602	0.831585	Working	Poor	>4
25	35_49	25	arusha-rural	rural	primary	no	no	no or unsure	no	no	no	no	married/liveP	northern	2504202	0.831585	Working	Poor	>4
25	25_34	25	arusha-rural	rural	no_edu	yes	yes	no or unsure	yes	yes	no	no	married/liveP	northern	2504402	0.831585	Working	Rich	>4
25	35_49	25	arusha-rural	rural	no_edu	no	no	no or unsure	yes	no	no	no	married/liveP	northern	2504902	0.831585	Working	Poor	>4
25	25_34	25	arusha-rural	rural	sec/higher	yes	no	no or unsure	yes	yes	no	no	married/liveP	northern	2505202	0.831585	Working	Poor	1-4
25	25_34	25	arusha-rural	rural	no_edu	no	no	no or unsure	yes	yes	no	no	married/liveP	northern	2505501	0.831585	Working	Poor	1-4
25	15_24	25	arusha-rural	rural	primary	no	no	no or unsure	no	no	no	no	unmarried	northern	2505704	0.831585	Working	Poor	None
25	15_24	25	arusha-rural	rural	primary	no	no	no or unsure	yes	yes	no	no	married/liveP	northern	2506301	0.831585	Working	Poor	1-4
25	25_34	25	arusha-rural	rural	no_edu	no	no	no or unsure	no	no	no	no	married/liveP	northern	2506502	0.831585	Working	Poor	1-4
25	35_49	25	arusha-rural	rural	no_edu	no	no	no or unsure	no	no	no	no	married/liveP	northern	2506802	0.831585	Working	Poor	>4
25	15_24	25	arusha-rural	rural	primary	no	no	no or unsure	no	no	no	no	married/liveP	northern	2506808	0.831585	Not working	Poor	1-4
26	35_49	26	arusha-rural	rural	primary	yes	no	no or unsure	yes	no	no	no	married/liveP	northern	2600402	1.34915	Working	Middle	1-4
26	15_24	26	arusha-rural	rural	sec/higher	yes	no	no or unsure	no	no	no	no	unmarried	northern	2600405	1.34915	Working	Middle	None
26	25_34	26	arusha-rural	rural	sec/higher	yes	yes	no or unsure	yes	no	no	no	married/liveP	northern	2600902	1.34915	Working	Rich	1-4
26	35_49	26	arusha-rural	rural	sec/higher	no	no	no or unsure	no	no	no	no	married/liveP	northern	2601802	1.34915	Working	Middle	1-4
26	15_24	26	arusha-rural	rural	sec/higher	no	no	yes	yes	no	yes	no	unmarried	northern	2602202	1.34915	Working	Poor	None
26	35_49	26	arusha-rural	rural	primary	no	no	no or unsure	no	no	no	no	wid/div/sep	northern	2603104	1.34915	Working	Middle	1-4
26	25_34	26	arusha-rural	rural	primary	no	no	yes	no	no	no	no	married/liveP	northern	2603502	1.34915	Working	Poor	1-4
26	15_24	26	arusha-rural	rural	sec/higher	yes	no	no or unsure	yes	no	no	no	married/liveP	northern	2603902	1.34915	Working	Middle	1-4
26	25_34	26	arusha-rural	rural	primary	yes	yes	no or unsure	no	no	no	no	married/liveP	northern	2604402	1.34915	Working	Rich	1-4
26	15_24	26	arusha-rural	rural	sec/higher	no	no	no or unsure	yes	no	no	no	unmarried	northern	2604803	1.34915	Working	Rich	None
26	15_24	26	arusha-rural	rural	sec/higher	yes	no	no or unsure	yes	yes	no	no	married/liveP	northern	2605302	1.34915	Working	Rich	1-4
26	35_49	26	arusha-rural	rural	sec/higher	yes	yes	no or unsure	no	yes	no	no	married/liveP	northern	2605702	1.34915	Working	Rich	1-4
26	15_24	26	arusha-rural	rural	sec/higher	yes	yes	no or unsure	no	no	no	no	unmarried	northern	2605703	1.34915	Not working	Rich	None
26	25_34	26	arusha-rural	rural	primary	no	no	no or unsure	no	yes	no	no	married/liveP	northern	2606102	1.34915	Working	Poor	1-4
26	25_34	26	arusha-rural	rural	primary	no	no	no or unsure	no	no	no	no	wid/div/sep	northern	2606602	1.34915	Working	Poor	1-4
26	25_34	26	arusha-rural	rural	primary	no	no	no or unsure	no	no	no	no	married/liveP	northern	2607002	1.34915	Working	Poor	1-4
26	35_49	26	arusha-rural	rural	primary	yes	yes	no or unsure	yes	no	no	no	married/liveP	northern	2607502	1.34915	Working	Rich	1-4
26	15_24	26	arusha-rural	rural	sec/higher	yes	no	no or unsure	no	no	no	no	unmarried	northern	2607903	1.34915	Not working	Middle	None
26	35_49	26	arusha-rural	rural	primary	yes	no	no or unsure	no	no	no	no	married/liveP	northern	2608802	1.34915	Working	Middle	1-4
26	35_49	26	arusha-rural	rural	sec/higher	yes	yes	no or unsure	yes	no	yes	yes	married/liveP	northern	2609202	1.34915	Working	Rich	1-4
26	15_24	26	arusha-rural	rural	primary	yes	yes	no or unsure	yes	no	no	no	unmarried	northern	2609205	1.34915	Working	Rich	None
26	35_49	26	arusha-rural	rural	primary	no	no	no or unsure	no	no	no	no	married/liveP	northern	2610502	1.34915	Working	Middle	1-4
26	15_24	26	arusha-rural	rural	sec/higher	no	no	no or unsure	yes	no	no	no	unmarried	northern	2610503	1.34915	Working	Middle	None
26	25_34	26	arusha-rural	rural	primary	yes	no	no or unsure	no	no	no	no	married/liveP	northern	2611402	1.34915	Not working	Middle	1-4
27	35_49	27	arusha-rural	rural	primary	no	no	no or unsure	yes	no	no	no	married/liveP	northern	2700302	1.36216	Working	Middle	>4
27	15_24	27	arusha-rural	rural	sec/higher	no	no	no or unsure	yes	no	no	no	unmarried	northern	2700303	1.36216	Not working	Middle	None
27	25_34	27	arusha-rural	rural	primary	yes	no	no or unsure	yes	no	no	no	married/liveP	northern	2701302	1.36216	Working	Rich	1-4
27	35_49	27	arusha-rural	rural	primary	no	no	no or unsure	yes	no	no	no	married/liveP	northern	2701802	1.36216	Working	Middle	1-4
27	15_24	27	arusha-rural	rural	sec/higher	no	no	no or unsure	no	no	no	no	unmarried	northern	2701804	1.36216	Not working	Middle	None
27	15_24	27	arusha-rural	rural	primary	yes	yes	no or unsure	yes	no	no	no	married/liveP	northern	2702302	1.36216	Not working	Rich	1-4
27	35_49	27	arusha-rural	rural	sec/higher	yes	no	no or unsure	no	no	no	no	married/liveP	northern	2702702	1.36216	Working	Rich	>4
27	15_24	27	arusha-rural	rural	sec/higher	yes	no	no or unsure	no	no	no	no	unmarried	northern	2702703	1.36216	Not working	Rich	None
27	15_24	27	arusha-rural	rural	sec/higher	yes	yes	no or unsure	no	no	no	no	unmarried	northern	2703207	1.36216	Working	Rich	None
27	15_24	27	arusha-rural	rural	sec/higher	yes	yes	no or unsure	yes	no	no	no	unmarried	northern	2704703	1.36216	Not working	Rich	1-4
27	35_49	27	arusha-rural	rural	primary	yes	yes	no or unsure	yes	no	no	no	married/liveP	northern	2705102	1.36216	Working	Rich	1-4
27	15_24	27	arusha-rural	rural	sec/higher	yes	no	no or unsure	yes	no	no	no	unmarried	northern	2705603	1.36216	Not working	Rich	None
27	15_24	27	arusha-rural	rural	sec/higher	yes	no	no or unsure	no	no	no	no	unmarried	northern	2705604	1.36216	Not working	Rich	None
27	35_49	27	arusha-rural	rural	primary	no	no	no or unsure	no	no	no	no	married/liveP	northern	2706102	1.36216	Working	Rich	1-4
27	35_49	27	arusha-rural	rural	primary	yes	no	no or unsure	no	no	no	no	married/liveP	northern	2707602	1.36216	Working	Rich	>4
27	15_24	27	arusha-rural	rural	sec/higher	yes	no	no or unsure	no	no	no	no	unmarried	northern	2707603	1.36216	Working	Rich	None
27	15_24	27	arusha-rural	rural	sec/higher	yes	no	no or unsure	no	no	no	no	unmarried	northern	2707604	1.36216	Not working	Rich	None
27	35_49	27	arusha-rural	rural	primary	yes	no	no or unsure	yes	no	no	no	married/liveP	northern	2708502	1.36216	Working	Middle	>4
27	15_24	27	arusha-rural	rural	sec/higher	yes	no	no or unsure	yes	no	no	no	unmarried	northern	2708503	1.36216	Not working	Middle	None
27	15_24	27	arusha-rural	rural	primary	no	no	yes	yes	no	no	no	married/liveP	northern	2709502	1.36216	Working	Middle	1-4
27	25_34	27	arusha-rural	rural	sec/higher	no	yes	no or unsure	yes	no	no	no	married/liveP	northern	2710001	1.36216	Working	Rich	1-4
27	35_49	27	arusha-rural	rural	primary	yes	no	no or unsure	no	no	no	no	married/liveP	northern	2710402	1.36216	Working	Middle	1-4
27	35_49	27	arusha-rural	rural	primary	yes	no	yes	yes	no	no	no	married/liveP	northern	2711402	1.36216	Working	Middle	1-4
27	35_49	27	arusha-rural	rural	sec/higher	yes	yes	no or unsure	no	no	no	no	married/liveP	northern	2712402	1.36216	Working	Rich	1-4
28	35_49	28	arusha-rural	urban	sec/higher	no	yes	no or unsure	yes	no	yes	no	married/liveP	northern	2800302	0.540926	Working	Rich	1-4
28	25_34	28	arusha-rural	urban	sec/higher	yes	yes	no or unsure	no	no	yes	no	married/liveP	northern	2800801	0.540926	Working	Rich	1-4
28	15_24	28	arusha-rural	urban	sec/higher	yes	yes	no or unsure	no	no	no	no	unmarried	northern	2800804	0.540926	Working	Rich	None
28	25_34	28	arusha-rural	urban	primary	no	yes	no or unsure	yes	yes	no	no	married/liveP	northern	2801201	0.540926	Working	Rich	1-4
28	15_24	28	arusha-rural	urban	sec/higher	no	yes	no or unsure	no	no	no	no	unmarried	northern	2801202	0.540926	Working	Rich	1-4
28	15_24	28	arusha-rural	urban	sec/higher	yes	yes	no or unsure	no	no	no	no	unmarried	northern	2801604	0.540926	Working	Rich	None
28	35_49	28	arusha-rural	urban	sec/higher	yes	yes	no or unsure	yes	no	no	no	married/liveP	northern	2802001	0.540926	Working	Rich	1-4
28	15_24	28	arusha-rural	urban	sec/higher	yes	yes	no or unsure	yes	no	no	no	unmarried	northern	2802002	0.540926	Working	Rich	None
28	25_34	28	arusha-rural	urban	sec/higher	yes	yes	no or unsure	yes	yes	yes	no	married/liveP	northern	2802802	0.540926	Working	Rich	1-4
28	15_24	28	arusha-rural	urban	primary	yes	yes	no or unsure	no	no	no	no	unmarried	northern	2802805	0.540926	Working	Rich	1-4
28	25_34	28	arusha-rural	urban	primary	no	yes	yes	yes	no	no	yes	married/liveP	northern	2803602	0.540926	Working	Rich	1-4
28	35_49	28	arusha-rural	urban	sec/higher	yes	yes	no or unsure	yes	no	no	no	unmarried	northern	2804902	0.540926	Working	Rich	1-4
28	35_49	28	arusha-rural	urban	sec/higher	yes	yes	no or unsure	yes	no	yes	no	married/liveP	northern	2806101	0.540926	Working	Rich	1-4
28	35_49	28	arusha-rural	urban	primary	no	yes	no or unsure	yes	no	no	no	wid/div/sep	northern	2806501	0.540926	Not working	Rich	1-4
28	25_34	28	arusha-rural	urban	sec/higher	no	yes	no or unsure	yes	no	no	no	wid/div/sep	northern	2806502	0.540926	Working	Rich	1-4
28	35_49	28	arusha-rural	urban	sec/higher	no	yes	no or unsure	yes	no	no	yes	unmarried	northern	2806901	0.540926	Working	Rich	1-4
28	25_34	28	arusha-rural	urban	sec/higher	yes	yes	no or unsure	yes	no	yes	no	wid/div/sep	northern	2807701	0.540926	Working	Rich	1-4
28	25_34	28	arusha-rural	urban	sec/higher	yes	yes	no or unsure	yes	no	yes	no	wid/div/sep	northern	2807702	0.540926	Working	Rich	1-4
28	15_24	28	arusha-rural	urban	sec/higher	yes	yes	no or unsure	no	no	no	no	unmarried	northern	2807703	0.540926	Working	Rich	None
28	25_34	28	arusha-rural	urban	sec/higher	yes	yes	no or unsure	yes	no	yes	yes	married/liveP	northern	2808602	0.540926	Working	Rich	None
28	35_49	28	arusha-rural	urban	sec/higher	yes	yes	no or unsure	no	no	no	yes	unmarried	northern	2809003	0.540926	Working	Rich	None
28	25_34	28	arusha-rural	urban	sec/higher	yes	yes	no or unsure	yes	no	yes	no	unmarried	northern	2809401	0.540926	Working	Rich	None
29	15_24	29	arusha-rural	urban	sec/higher	yes	yes	no or unsure	no	no	no	no	unmarried	northern	2900202	0.837872	Not working	Rich	None
29	35_49	29	arusha-rural	urban	sec/higher	yes	yes	no or unsure	yes	no	yes	yes	unmarried	northern	2900702	0.837872	Working	Rich	None
29	35_49	29	arusha-rural	urban	sec/higher	no	no	no or unsure	no	no	no	no	married/liveP	northern	2901702	0.837872	Working	Rich	>4
29	15_24	29	arusha-rural	urban	sec/higher	no	no	no or unsure	no	no	no	no	unmarried	northern	2901704	0.837872	Not working	Rich	None
29	15_24	29	arusha-rural	urban	sec/higher	yes	yes	no or unsure	no	no	no	no	unmarried	northern	2902203	0.837872	Not working	Rich	None
29	15_24	29	arusha-rural	urban	sec/higher	yes	yes	no or unsure	no	no	no	no	unmarried	northern	2902204	0.837872	Working	Rich	None
29	35_49	29	arusha-rural	urban	primary	no	no	yes	yes	no	no	no	unmarried	northern	2902702	0.837872	Working	Rich	1-4
29	35_49	29	arusha-rural	urban	sec/higher	yes	yes	no or unsure	yes	no	yes	no	married/liveP	northern	2904602	0.837872	Working	Rich	1-4
29	35_49	29	arusha-rural	urban	primary	no	no	no or unsure	no	yes	yes	no	married/liveP	northern	2905101	0.837872	Working	Rich	1-4
29	35_49	29	arusha-rural	urban	primary	yes	yes	no or unsure	yes	no	yes	no	married/liveP	northern	2905602	0.837872	Working	Rich	1-4
29	35_49	29	arusha-rural	urban	primary	yes	yes	no or unsure	no	no	yes	no	married/liveP	northern	2906101	0.837872	Working	Rich	1-4
29	35_49	29	arusha-rural	urban	primary	no	yes	no or unsure	no	no	yes	no	married/liveP	northern	2907002	0.837872	Not working	Rich	1-4
29	25_34	29	arusha-rural	urban	primary	no	no	no or unsure	no	no	no	no	unmarried	northern	2907004	0.837872	Working	Rich	None
29	25_34	29	arusha-rural	urban	primary	yes	no	no or unsure	yes	no	no	no	married/liveP	northern	2908502	0.837872	Not working	Rich	1-4
29	35_49	29	arusha-rural	urban	primary	yes	yes	no or unsure	yes	no	no	no	wid/div/sep	northern	2909001	0.837872	Working	Rich	1-4
29	15_24	29	arusha-rural	urban	sec/higher	yes	yes	no or unsure	no	no	no	no	unmarried	northern	2909002	0.837872	Working	Rich	None
29	35_49	29	arusha-rural	urban	sec/higher	yes	yes	no or unsure	no	no	no	no	married/liveP	northern	2909902	0.837872	Working	Rich	>4
29	25_34	29	arusha-rural	urban	sec/higher	yes	yes	no or unsure	yes	yes	no	no	married/liveP	northern	2910902	0.837872	Not working	Rich	1-4
29	35_49	29	arusha-rural	urban	sec/higher	no	yes	no or unsure	yes	yes	yes	no	married/liveP	northern	2912402	0.837872	Working	Rich	1-4
29	15_24	29	arusha-rural	urban	no_edu	no	yes	no or unsure	yes	no	no	no	unmarried	northern	2912406	0.837872	Working	Rich	None
30	15_24	30	arusha-rural	urban	primary	yes	no	no or unsure	no	yes	no	no	unmarried	northern	3000804	0.585046	Not working	Middle	1-4
30	35_49	30	arusha-rural	urban	primary	yes	yes	no or unsure	no	no	no	no	wid/div/sep	northern	3001302	0.585046	Not working	Rich	1-4
30	25_34	30	arusha-rural	urban	primary	yes	yes	no or unsure	yes	yes	no	no	wid/div/sep	northern	3001303	0.585046	Working	Rich	1-4
30	15_24	30	arusha-rural	urban	sec/higher	yes	yes	no or unsure	yes	yes	no	no	married/liveP	northern	3001306	0.585046	Working	Rich	1-4
30	25_34	30	arusha-rural	urban	primary	yes	yes	no or unsure	no	yes	no	no	married/liveP	northern	3001802	0.585046	Working	Rich	1-4
30	25_34	30	arusha-rural	urban	primary	yes	yes	no or unsure	no	no	no	no	married/liveP	northern	3002301	0.585046	Not working	Rich	1-4
30	15_24	30	arusha-rural	urban	sec/higher	yes	yes	no or unsure	yes	no	no	no	unmarried	northern	3003303	0.585046	Working	Rich	None
30	35_49	30	arusha-rural	urban	primary	yes	yes	no or unsure	yes	no	no	yes	married/liveP	northern	3006402	0.585046	Working	Rich	>4
30	25_34	30	arusha-rural	urban	sec/higher	yes	yes	no or unsure	no	no	no	no	unmarried	northern	3006403	0.585046	Working	Rich	None
30	15_24	30	arusha-rural	urban	sec/higher	yes	yes	no or unsure	yes	no	no	no	unmarried	northern	3006404	0.585046	Working	Rich	None
30	35_49	30	arusha-rural	urban	primary	no	yes	no or unsure	yes	no	no	no	married/liveP	northern	3006902	0.585046	Working	Rich	1-4
30	25_34	30	arusha-rural	urban	primary	yes	no	no or unsure	yes	no	no	no	married/liveP	northern	3008502	0.585046	Working	Rich	1-4
30	15_24	30	arusha-rural	urban	sec/higher	yes	yes	no or unsure	no	no	no	no	unmarried	northern	3009002	0.585046	Working	Rich	None
30	35_49	30	arusha-rural	urban	sec/higher	yes	no	no or unsure	yes	no	no	no	wid/div/sep	northern	3009501	0.585046	Working	Rich	1-4
30	15_24	30	arusha-rural	urban	sec/higher	yes	yes	no or unsure	no	no	yes	no	unmarried	northern	3010503	0.585046	Not working	Rich	None
30	15_24	30	arusha-rural	urban	sec/higher	yes	yes	no or unsure	no	no	no	no	unmarried	northern	3011103	0.585046	Not working	Rich	None
30	25_34	30	arusha-rural	urban	sec/higher	no	yes	yes	yes	no	no	no	wid/div/sep	northern	3011602	0.585046	Working	Rich	1-4
30	15_24	30	arusha-rural	urban	primary	no	yes	no or unsure	yes	no	no	no	married/liveP	northern	3011606	0.585046	Working	Rich	1-4
30	25_34	30	arusha-rural	urban	sec/higher	no	yes	no or unsure	yes	yes	no	no	married/liveP	northern	3012102	0.585046	Not working	Rich	1-4
30	25_34	30	arusha-rural	urban	primary	yes	no	no or unsure	no	yes	no	yes	married/liveP	northern	3012602	0.585046	Not working	Middle	1-4
30	35_49	30	arusha-rural	urban	no_edu	no	no	no or unsure	no	no	no	no	married/liveP	northern	3013102	0.585046	Working	Rich	1-4
31	25_34	31	arusha-rural	urban	primary	no	no	no or unsure	no	no	no	no	wid/div/sep	northern	3100101	0.724287	Working	Middle	>4
31	25_34	31	arusha-rural	urban	sec/higher	no	no	yes	no	no	no	no	married/liveP	northern	3100504	0.724287	Not working	Middle	1-4
31	25_34	31	arusha-rural	urban	sec/higher	yes	no	no or unsure	yes	no	no	no	married/liveP	northern	3100902	0.724287	Working	Rich	1-4
31	35_49	31	arusha-rural	urban	primary	yes	yes	no or unsure	yes	no	no	no	married/liveP	northern	3101602	0.724287	Working	Rich	1-4
31	15_24	31	arusha-rural	urban	primary	yes	yes	no or unsure	no	no	no	no	unmarried	northern	3101604	0.724287	Working	Rich	None
31	35_49	31	arusha-rural	urban	primary	yes	no	no or unsure	no	no	no	no	married/liveP	northern	3103002	0.724287	Working	Rich	1-4
31	25_34	31	arusha-rural	urban	sec/higher	yes	no	no or unsure	yes	no	no	no	married/liveP	northern	3103004	0.724287	Not working	Rich	1-4
31	35_49	31	arusha-rural	urban	primary	no	yes	no or unsure	yes	no	no	no	married/liveP	northern	3103402	0.724287	Not working	Rich	1-4
31	35_49	31	arusha-rural	urban	primary	yes	yes	no or unsure	no	no	no	no	wid/div/sep	northern	3103701	0.724287	Working	Rich	1-4
31	15_24	31	arusha-rural	urban	sec/higher	no	no	no or unsure	yes	yes	no	no	married/liveP	northern	3104102	0.724287	Not working	Rich	1-4
31	35_49	31	arusha-rural	urban	primary	no	yes	no or unsure	yes	no	no	no	wid/div/sep	northern	3105101	0.724287	Working	Rich	>4
31	25_34	31	arusha-rural	urban	primary	no	no	no or unsure	no	no	no	no	married/liveP	northern	3105502	0.724287	Not working	Middle	1-4
31	15_24	31	arusha-rural	urban	sec/higher	yes	no	no or unsure	yes	yes	no	no	married/liveP	northern	3105902	0.724287	Working	Rich	1-4
31	25_34	31	arusha-rural	urban	primary	yes	yes	no or unsure	yes	no	no	no	married/liveP	northern	3106202	0.724287	Not working	Rich	1-4
31	15_24	31	arusha-rural	urban	sec/higher	yes	yes	no or unsure	no	no	no	no	unmarried	northern	3107703	0.724287	Not working	Rich	None
31	35_49	31	arusha-rural	urban	primary	no	no	no or unsure	yes	no	no	no	wid/div/sep	northern	3108001	0.724287	Working	Middle	1-4
31	25_34	31	arusha-rural	urban	sec/higher	yes	yes	no or unsure	no	no	no	no	unmarried	northern	3108403	0.724287	Working	Rich	None
31	35_49	31	arusha-rural	urban	primary	no	no	no or unsure	yes	no	no	no	wid/div/sep	northern	3108701	0.724287	Working	Middle	1-4
31	15_24	31	arusha-rural	urban	sec/higher	no	no	no or unsure	yes	no	no	no	unmarried	northern	3108702	0.724287	Working	Middle	None
31	15_24	31	arusha-rural	urban	sec/higher	no	no	no or unsure	yes	no	no	no	unmarried	northern	3108703	0.724287	Working	Middle	None
31	25_34	31	arusha-rural	urban	primary	no	no	no or unsure	no	no	no	no	wid/div/sep	northern	3109101	0.724287	Working	Middle	1-4
32	35_49	32	arusha-rural	urban	sec/higher	no	yes	no or unsure	yes	no	no	no	married/liveP	northern	3200102	0.487027	Working	Rich	1-4
32	25_34	32	arusha-rural	urban	sec/higher	no	no	no or unsure	no	no	no	no	unmarried	northern	3200305	0.487027	Not working	Rich	None
32	15_24	32	arusha-rural	urban	primary	no	no	no or unsure	no	no	no	no	unmarried	northern	3200306	0.487027	Working	Rich	None
32	15_24	32	arusha-rural	urban	primary	yes	yes	no or unsure	no	no	no	no	unmarried	northern	3200307	0.487027	Working	Rich	1-4
32	35_49	32	arusha-rural	urban	primary	no	no	no or unsure	yes	no	no	no	married/liveP	northern	3200603	0.487027	Not working	Rich	1-4
32	35_49	32	arusha-rural	urban	primary	yes	yes	no or unsure	no	no	yes	yes	unmarried	northern	3200901	0.487027	Working	Rich	1-4
32	15_24	32	arusha-rural	urban	sec/higher	yes	yes	no or unsure	yes	no	yes	yes	unmarried	northern	3200902	0.487027	Not working	Rich	None
32	35_49	32	arusha-rural	urban	sec/higher	yes	yes	no or unsure	no	no	no	no	married/liveP	northern	3201502	0.487027	Working	Rich	1-4
32	15_24	32	arusha-rural	urban	sec/higher	yes	yes	no or unsure	no	no	no	no	unmarried	northern	3201504	0.487027	Working	Rich	None
32	35_49	32	arusha-rural	urban	sec/higher	no	yes	no or unsure	no	no	no	no	unmarried	northern	3201701	0.487027	Not working	Rich	1-4
32	35_49	32	arusha-rural	urban	primary	yes	yes	no or unsure	no	no	no	no	married/liveP	northern	3201801	0.487027	Working	Rich	>4
32	25_34	32	arusha-rural	urban	sec/higher	yes	yes	no or unsure	no	no	no	no	unmarried	northern	3201802	0.487027	Not working	Rich	None
32	25_34	32	arusha-rural	urban	sec/higher	no	yes	no or unsure	yes	no	no	no	married/liveP	northern	3202402	0.487027	Working	Rich	1-4
32	15_24	32	arusha-rural	urban	sec/higher	no	yes	no or unsure	no	no	no	no	unmarried	northern	3202404	0.487027	Working	Rich	None
32	35_49	32	arusha-rural	urban	primary	no	yes	yes	yes	no	no	yes	married/liveP	northern	3202801	0.487027	Working	Rich	1-4
32	25_34	32	arusha-rural	urban	sec/higher	no	yes	no or unsure	yes	yes	no	no	married/liveP	northern	3202902	0.487027	Not working	Rich	1-4
32	15_24	32	arusha-rural	urban	primary	no	no	no or unsure	no	no	no	no	unmarried	northern	3202903	0.487027	Not working	Rich	None
32	15_24	32	arusha-rural	urban	primary	no	no	no or unsure	yes	no	no	no	unmarried	northern	3202904	0.487027	Not working	Rich	None
32	35_49	32	arusha-rural	urban	no_edu	yes	no	no or unsure	yes	no	no	yes	married/liveP	northern	3203102	0.487027	Working	Rich	1-4
32	15_24	32	arusha-rural	urban	sec/higher	yes	yes	no or unsure	yes	no	no	no	unmarried	northern	3203201	0.487027	Working	Rich	1-4
32	35_49	32	arusha-rural	urban	sec/higher	yes	yes	no or unsure	no	no	no	no	married/liveP	northern	3203402	0.487027	Working	Rich	1-4
32	15_24	32	arusha-rural	urban	primary	yes	yes	no or unsure	no	no	no	no	unmarried	northern	3203404	0.487027	Working	Rich	None
32	35_49	32	arusha-rural	urban	primary	yes	yes	yes	no	no	no	no	unmarried	northern	3203501	0.487027	Working	Rich	1-4
32	25_34	32	arusha-rural	urban	primary	yes	yes	no or unsure	no	no	no	no	married/liveP	northern	3203702	0.487027	Working	Rich	1-4
32	15_24	32	arusha-rural	urban	sec/higher	yes	yes	no or unsure	no	no	no	no	unmarried	northern	3203703	0.487027	Working	Rich	None
32	15_24	32	arusha-rural	urban	primary	yes	yes	no or unsure	no	no	no	no	unmarried	northern	3203803	0.487027	Working	Rich	None
32	25_34	32	arusha-rural	urban	primary	yes	yes	no or unsure	yes	yes	no	no	married/liveP	northern	3204002	0.487027	Working	Rich	1-4
33	35_49	33	arusha-rural	urban	primary	yes	yes	no or unsure	yes	no	no	yes	married/liveP	northern	3300502	1.12862	Working	Rich	>4
33	25_34	33	arusha-rural	urban	sec/higher	yes	yes	no or unsure	yes	no	no	yes	wid/div/sep	northern	3300503	1.12862	Working	Rich	1-4
33	15_24	33	arusha-rural	urban	sec/higher	yes	yes	no or unsure	no	no	no	no	unmarried	northern	3301102	1.12862	Not working	Rich	None
33	35_49	33	arusha-rural	urban	sec/higher	yes	yes	no or unsure	no	no	no	no	wid/div/sep	northern	3301103	1.12862	Working	Rich	1-4
33	15_24	33	arusha-rural	urban	sec/higher	no	yes	no or unsure	yes	no	yes	no	wid/div/sep	northern	3302201	1.12862	Working	Rich	1-4
33	25_34	33	arusha-rural	urban	sec/higher	no	yes	no or unsure	yes	no	no	no	married/liveP	northern	3302702	1.12862	Working	Rich	1-4
33	15_24	33	arusha-rural	urban	sec/higher	no	yes	no or unsure	yes	no	no	no	unmarried	northern	3302707	1.12862	Working	Rich	None
33	35_49	33	arusha-rural	urban	primary	no	no	no or unsure	no	no	no	no	wid/div/sep	northern	3303302	1.12862	Working	Rich	1-4
33	15_24	33	arusha-rural	urban	sec/higher	no	no	no or unsure	no	no	no	no	unmarried	northern	3303303	1.12862	Not working	Rich	None
33	35_49	33	arusha-rural	urban	primary	yes	yes	no or unsure	no	no	no	no	married/liveP	northern	3304301	1.12862	Working	Rich	1-4
33	25_34	33	arusha-rural	urban	sec/higher	no	yes	no or unsure	yes	yes	no	no	married/liveP	northern	3304902	1.12862	Not working	Rich	1-4
33	15_24	33	arusha-rural	urban	sec/higher	yes	yes	no or unsure	no	no	no	no	unmarried	northern	3305403	1.12862	Not working	Rich	None
33	15_24	33	arusha-rural	urban	sec/higher	no	no	no or unsure	yes	no	no	no	unmarried	northern	3306003	1.12862	Working	Rich	None
33	25_34	33	arusha-rural	urban	sec/higher	yes	yes	no or unsure	no	no	no	no	married/liveP	northern	3306502	1.12862	Working	Rich	1-4
33	25_34	33	arusha-rural	urban	primary	yes	yes	no or unsure	yes	yes	no	no	married/liveP	northern	3307002	1.12862	Working	Rich	1-4
33	15_24	33	arusha-rural	urban	primary	yes	yes	no or unsure	no	no	no	no	unmarried	northern	3307007	1.12862	Working	Rich	None
33	15_24	33	arusha-rural	urban	sec/higher	yes	yes	no or unsure	yes	yes	no	no	unmarried	northern	3307603	1.12862	Not working	Rich	1-4
33	15_24	33	arusha-rural	urban	sec/higher	yes	yes	no or unsure	yes	no	no	no	unmarried	northern	3308104	1.12862	Working	Rich	None
33	35_49	33	arusha-rural	urban	primary	no	yes	no or unsure	yes	yes	no	no	married/liveP	northern	3308702	1.12862	Working	Rich	>4
33	15_24	33	arusha-rural	urban	sec/higher	no	yes	no or unsure	no	no	no	no	unmarried	northern	3308703	1.12862	Not working	Rich	None
33	35_49	33	arusha-rural	urban	sec/higher	yes	yes	no or unsure	yes	yes	no	no	married/liveP	northern	3309202	1.12862	Working	Rich	1-4
33	35_49	33	arusha-rural	urban	primary	yes	yes	no or unsure	no	no	no	no	wid/div/sep	northern	3309801	1.12862	Working	Rich	1-4
33	35_49	33	arusha-rural	urban	primary	yes	yes	no or unsure	yes	no	no	no	wid/div/sep	northern	3310301	1.12862	Working	Rich	1-4
33	15_24	33	arusha-rural	urban	sec/higher	yes	yes	no or unsure	no	no	no	no	unmarried	northern	3310305	1.12862	Working	Rich	None
33	25_34	33	arusha-rural	urban	sec/higher	yes	no	no or unsure	yes	no	no	no	married/liveP	northern	3311902	1.12862	Working	Rich	1-4
33	35_49	33	arusha-rural	urban	primary	yes	yes	no or unsure	no	no	no	no	married/liveP	northern	3312502	1.12862	Working	Rich	1-4
33	35_49	33	arusha-rural	urban	primary	yes	no	no or unsure	no	no	no	no	married/liveP	northern	3313002	1.12862	Working	Rich	>4
33	25_34	33	arusha-rural	urban	sec/higher	no	no	no or unsure	no	no	no	no	unmarried	northern	3314101	1.12862	Working	Rich	1-4
34	15_24	34	arusha-rural	rural	sec/higher	no	no	no or unsure	yes	no	no	no	wid/div/sep	northern	3400303	1.0228	Working	Middle	1-4
34	35_49	34	arusha-rural	rural	primary	no	no	no or unsure	no	no	no	yes	married/liveP	northern	3400702	1.0228	Working	Poor	>4
34	15_24	34	arusha-rural	rural	sec/higher	no	no	no or unsure	no	no	no	no	unmarried	northern	3400703	1.0228	Not working	Poor	None
34	25_34	34	arusha-rural	rural	primary	yes	no	no or unsure	no	yes	no	no	married/liveP	northern	3401002	1.0228	Not working	Poor	1-4
34	15_24	34	arusha-rural	rural	sec/higher	no	no	no or unsure	no	no	no	no	unmarried	northern	3401405	1.0228	Working	Rich	None
34	25_34	34	arusha-rural	rural	primary	no	no	no or unsure	no	yes	no	no	married/liveP	northern	3401802	1.0228	Working	Poor	>4
34	25_34	34	arusha-rural	rural	sec/higher	no	no	no or unsure	no	no	yes	no	unmarried	northern	3402103	1.0228	Not working	Middle	None
34	15_24	34	arusha-rural	rural	primary	no	no	no or unsure	no	no	no	no	unmarried	northern	3402105	1.0228	Working	Middle	None
34	35_49	34	arusha-rural	rural	primary	yes	no	no or unsure	no	yes	no	no	married/liveP	northern	3402502	1.0228	Working	Poor	>4
34	15_24	34	arusha-rural	rural	primary	no	no	yes	yes	no	no	no	married/liveP	northern	3402803	1.0228	Working	Middle	1-4
34	25_34	34	arusha-rural	rural	sec/higher	no	no	no or unsure	yes	yes	no	no	married/liveP	northern	3403202	1.0228	Not working	Poor	1-4
34	35_49	34	arusha-rural	rural	primary	yes	no	no or unsure	yes	no	no	no	married/liveP	northern	3403501	1.0228	Working	Poor	>4
34	15_24	34	arusha-rural	rural	primary	no	no	yes	yes	no	no	no	married/liveP	northern	3403902	1.0228	Working	Poor	1-4
34	35_49	34	arusha-rural	rural	primary	yes	no	no or unsure	yes	no	no	yes	married/liveP	northern	3404202	1.0228	Working	Rich	None
34	15_24	34	arusha-rural	rural	sec/higher	no	no	no or unsure	no	no	no	no	unmarried	northern	3404602	1.0228	Working	Poor	None
34	25_34	34	arusha-rural	rural	primary	no	no	no or unsure	no	no	no	no	married/liveP	northern	3404902	1.0228	Working	Poor	1-4
34	25_34	34	arusha-rural	rural	primary	no	no	no or unsure	no	yes	no	no	married/liveP	northern	3405302	1.0228	Working	Poor	1-4
34	25_34	34	arusha-rural	rural	sec/higher	no	no	no or unsure	no	no	no	no	married/liveP	northern	3405601	1.0228	Working	Poor	1-4
34	25_34	34	arusha-rural	rural	primary	no	no	no or unsure	yes	yes	no	no	married/liveP	northern	3406002	1.0228	Working	Poor	1-4
34	35_49	34	arusha-rural	rural	primary	yes	no	no or unsure	yes	yes	no	no	married/liveP	northern	3406402	1.0228	Working	Poor	>4
34	15_24	34	arusha-rural	rural	sec/higher	yes	no	no or unsure	no	no	no	no	unmarried	northern	3407104	1.0228	Working	Rich	None
34	15_24	34	arusha-rural	rural	primary	yes	no	no or unsure	no	no	no	no	unmarried	northern	3407107	1.0228	Working	Rich	None
34	25_34	34	arusha-rural	rural	sec/higher	yes	no	no or unsure	yes	yes	no	no	married/liveP	northern	3407402	1.0228	Working	Poor	1-4
34	25_34	34	arusha-rural	rural	primary	no	no	no or unsure	no	yes	no	no	unmarried	northern	3408102	1.0228	Working	Poor	1-4
34	15_24	34	arusha-rural	rural	primary	no	no	no or unsure	yes	no	no	no	unmarried	northern	3408103	1.0228	Not working	Poor	1-4
34	35_49	34	arusha-rural	rural	primary	yes	no	no or unsure	yes	yes	no	no	married/liveP	northern	3408502	1.0228	Working	Poor	>4
35	25_34	35	arusha-urban	rural	sec/higher	yes	yes	no or unsure	no	no	no	no	wid/div/sep	northern	3500403	1.05379	Working	Rich	1-4
35	25_34	35	arusha-urban	rural	primary	no	no	no or unsure	yes	no	no	no	married/liveP	northern	3501003	1.05379	Working	Middle	1-4
35	25_34	35	arusha-urban	rural	sec/higher	yes	yes	no or unsure	yes	yes	no	yes	married/liveP	northern	3501502	1.05379	Working	Rich	1-4
35	15_24	35	arusha-urban	rural	primary	no	no	no or unsure	yes	no	no	no	unmarried	northern	3502503	1.05379	Working	Middle	1-4
35	25_34	35	arusha-urban	rural	primary	yes	no	no or unsure	no	no	no	no	unmarried	northern	3503001	1.05379	Working	Rich	1-4
35	15_24	35	arusha-urban	rural	primary	yes	no	no or unsure	no	no	no	no	unmarried	northern	3503002	1.05379	Working	Rich	None
35	25_34	35	arusha-urban	rural	sec/higher	no	yes	no or unsure	yes	no	no	no	married/liveP	northern	3503602	1.05379	Working	Rich	1-4
35	15_24	35	arusha-urban	rural	no_edu	no	yes	no or unsure	no	no	no	no	unmarried	northern	3503605	1.05379	Working	Rich	None
35	25_34	35	arusha-urban	rural	primary	yes	no	no or unsure	yes	no	no	no	unmarried	northern	3504103	1.05379	Working	Rich	1-4
35	15_24	35	arusha-urban	rural	sec/higher	no	no	no or unsure	yes	no	no	no	unmarried	northern	3504105	1.05379	Not working	Rich	None
35	15_24	35	arusha-urban	rural	sec/higher	yes	no	no or unsure	yes	no	no	no	married/liveP	northern	3504107	1.05379	Not working	Rich	None
35	35_49	35	arusha-urban	rural	primary	yes	yes	no or unsure	yes	no	no	yes	married/liveP	northern	3505102	1.05379	Working	Rich	1-4
35	15_24	35	arusha-urban	rural	sec/higher	yes	yes	no or unsure	yes	no	no	no	unmarried	northern	3505103	1.05379	Not working	Rich	None
35	35_49	35	arusha-urban	rural	primary	yes	yes	no or unsure	yes	no	yes	no	married/liveP	northern	3505602	1.05379	Working	Rich	1-4
35	25_34	35	arusha-urban	rural	primary	yes	yes	no or unsure	yes	yes	no	no	married/liveP	northern	3506202	1.05379	Working	Rich	1-4
35	35_49	35	arusha-urban	rural	primary	no	yes	no or unsure	yes	no	no	no	married/liveP	northern	3506702	1.05379	Working	Rich	1-4
35	15_24	35	arusha-urban	rural	primary	no	yes	no or unsure	yes	no	no	no	unmarried	northern	3507204	1.05379	Working	Rich	1-4
35	35_49	35	arusha-urban	rural	sec/higher	yes	yes	no or unsure	no	yes	yes	no	married/liveP	northern	3508202	1.05379	Working	Rich	1-4
35	15_24	35	arusha-urban	rural	sec/higher	yes	yes	no or unsure	no	no	no	no	unmarried	northern	3508205	1.05379	Working	Rich	None
35	35_49	35	arusha-urban	rural	sec/higher	yes	yes	no or unsure	no	no	yes	no	married/liveP	northern	3509302	1.05379	Working	Rich	None
35	35_49	35	arusha-urban	rural	sec/higher	no	yes	no or unsure	yes	no	no	yes	married/liveP	northern	3511902	1.05379	Working	Rich	1-4
35	25_34	35	arusha-urban	rural	primary	no	no	no or unsure	yes	yes	no	no	unmarried	northern	3512404	1.05379	Not working	Poor	>4
35	25_34	35	arusha-urban	rural	sec/higher	yes	yes	no or unsure	yes	no	no	no	wid/div/sep	northern	3513401	1.05379	Working	Rich	1-4
36	25_34	36	arusha-urban	rural	no_edu	no	no	no or unsure	yes	yes	no	no	married/liveP	northern	3600302	2.52385	Working	Poor	1-4
36	25_34	36	arusha-urban	rural	no_edu	no	no	yes	no	no	no	no	married/liveP	northern	3600902	2.52385	Not working	Poor	1-4
36	15_24	36	arusha-urban	rural	no_edu	no	no	no or unsure	no	no	no	no	married/liveP	northern	3600906	2.52385	Not working	Poor	None
36	25_34	36	arusha-urban	rural	primary	yes	no	yes	yes	no	no	no	married/liveP	northern	3601502	2.52385	Working	Poor	1-4
36	35_49	36	arusha-urban	rural	no_edu	no	no	no or unsure	no	yes	no	no	married/liveP	northern	3602702	2.52385	Working	Poor	>4
36	35_49	36	arusha-urban	rural	no_edu	yes	no	no or unsure	no	yes	no	no	married/liveP	northern	3603302	2.52385	Not working	Poor	>4
36	15_24	36	arusha-urban	rural	sec/higher	yes	no	no or unsure	no	no	no	no	unmarried	northern	3603303	2.52385	Not working	Poor	None
36	25_34	36	arusha-urban	rural	no_edu	no	no	no or unsure	no	yes	no	no	married/liveP	northern	3603802	2.52385	Working	Poor	>4
36	25_34	36	arusha-urban	rural	primary	no	no	no or unsure	no	yes	no	no	married/liveP	northern	3604402	2.52385	Working	Poor	1-4
36	25_34	36	arusha-urban	rural	no_edu	no	no	no or unsure	yes	yes	no	no	married/liveP	northern	3605002	2.52385	Working	Poor	>4
36	25_34	36	arusha-urban	rural	primary	no	no	yes	no	no	no	no	married/liveP	northern	3605601	2.52385	Working	Poor	>4
36	15_24	36	arusha-urban	rural	no_edu	no	no	yes	yes	no	no	no	married/liveP	northern	3606202	2.52385	Working	Poor	1-4
36	15_24	36	arusha-urban	rural	no_edu	no	no	no or unsure	no	no	no	no	unmarried	northern	3606804	2.52385	Working	Poor	None
36	25_34	36	arusha-urban	rural	primary	no	no	no or unsure	yes	no	no	no	married/liveP	northern	3607402	2.52385	Working	Poor	None
36	35_49	36	arusha-urban	rural	no_edu	no	no	no or unsure	no	no	no	no	married/liveP	northern	3607902	2.52385	Working	Poor	>4
36	15_24	36	arusha-urban	rural	no_edu	no	no	no or unsure	no	yes	no	no	unmarried	northern	3607903	2.52385	Working	Poor	1-4
36	15_24	36	arusha-urban	rural	no_edu	no	no	no or unsure	no	no	no	no	unmarried	northern	3607905	2.52385	Working	Poor	None
36	15_24	36	arusha-urban	rural	no_edu	no	no	yes	no	no	no	no	married/liveP	northern	3608502	2.52385	Working	Poor	1-4
36	25_34	36	arusha-urban	rural	primary	no	no	no or unsure	no	no	no	no	married/liveP	northern	3610302	2.52385	Working	Poor	1-4
36	35_49	36	arusha-urban	rural	no_edu	no	no	yes	yes	no	no	no	wid/div/sep	northern	3610901	2.52385	Working	Poor	1-4
36	35_49	36	arusha-urban	rural	no_edu	no	no	no or unsure	no	no	no	no	married/liveP	northern	3612001	2.52385	Working	Poor	>4
36	15_24	36	arusha-urban	rural	primary	no	no	no or unsure	no	no	no	no	unmarried	northern	3612004	2.52385	Not working	Poor	None
36	35_49	36	arusha-urban	rural	no_edu	no	no	no or unsure	no	no	no	no	married/liveP	northern	3612602	2.52385	Working	Poor	>4
36	15_24	36	arusha-urban	rural	no_edu	no	no	yes	no	no	no	no	married/liveP	northern	3613202	2.52385	Working	Poor	1-4
36	35_49	36	arusha-urban	rural	no_edu	no	no	no or unsure	no	no	no	no	married/liveP	northern	3613802	2.52385	Working	Poor	1-4
36	15_24	36	arusha-urban	rural	no_edu	no	no	yes	no	no	no	no	married/liveP	northern	3614402	2.52385	Working	Poor	1-4
36	15_24	36	arusha-urban	rural	primary	no	no	no or unsure	no	no	no	no	married/liveP	northern	3615002	2.52385	Working	Poor	1-4
38	35_49	38	arusha-urban	rural	primary	yes	yes	no or unsure	no	no	no	yes	married/liveP	northern	3800102	1.20381	Working	Rich	1-4
38	25_34	38	arusha-urban	rural	sec/higher	no	yes	no or unsure	yes	yes	yes	no	married/liveP	northern	3800402	1.20381	Working	Rich	1-4
38	35_49	38	arusha-urban	rural	no_edu	no	no	no or unsure	no	yes	no	yes	married/liveP	northern	3800702	1.20381	Working	Poor	>4
38	35_49	38	arusha-urban	rural	primary	no	no	no or unsure	yes	no	yes	no	married/liveP	northern	3800902	1.20381	Working	Poor	>4
38	25_34	38	arusha-urban	rural	primary	no	yes	no or unsure	yes	no	no	no	married/liveP	northern	3801502	1.20381	Working	Middle	1-4
38	35_49	38	arusha-urban	rural	primary	yes	yes	no or unsure	no	no	no	no	wid/div/sep	northern	3801801	1.20381	Working	Rich	>4
38	15_24	38	arusha-urban	rural	primary	yes	yes	no or unsure	yes	yes	no	no	unmarried	northern	3801802	1.20381	Working	Rich	1-4
38	25_34	38	arusha-urban	rural	sec/higher	yes	yes	no or unsure	yes	no	no	no	married/liveP	northern	3802002	1.20381	Working	Rich	1-4
38	35_49	38	arusha-urban	rural	primary	yes	yes	no or unsure	no	no	no	yes	married/liveP	northern	3802302	1.20381	Working	Rich	1-4
38	15_24	38	arusha-urban	rural	sec/higher	yes	yes	no or unsure	no	no	no	no	unmarried	northern	3802307	1.20381	Not working	Rich	None
38	35_49	38	arusha-urban	rural	primary	no	no	no or unsure	no	no	no	no	married/liveP	northern	3802602	1.20381	Working	Middle	1-4
38	15_24	38	arusha-urban	rural	primary	no	no	no or unsure	yes	no	no	no	unmarried	northern	3802801	1.20381	Working	Middle	1-4
38	25_34	38	arusha-urban	rural	sec/higher	no	no	no or unsure	yes	no	no	no	wid/div/sep	northern	3803101	1.20381	Working	Rich	1-4
38	25_34	38	arusha-urban	rural	sec/higher	yes	yes	no or unsure	yes	no	no	no	married/liveP	northern	3803402	1.20381	Not working	Rich	1-4
38	35_49	38	arusha-urban	rural	primary	no	no	no or unsure	no	no	no	no	married/liveP	northern	3803902	1.20381	Working	Poor	1-4
38	15_24	38	arusha-urban	rural	primary	no	no	no or unsure	no	no	yes	no	unmarried	northern	3803903	1.20381	Not working	Poor	None
38	25_34	38	arusha-urban	rural	sec/higher	yes	no	no or unsure	yes	no	no	no	married/liveP	northern	3804202	1.20381	Working	Rich	1-4
38	35_49	38	arusha-urban	rural	primary	no	no	no or unsure	no	no	yes	no	unmarried	northern	3804401	1.20381	Working	Poor	1-4
38	35_49	38	arusha-urban	rural	sec/higher	yes	yes	no or unsure	no	no	yes	no	married/liveP	northern	3804701	1.20381	Working	Rich	1-4
38	35_49	38	arusha-urban	rural	sec/higher	yes	yes	no or unsure	yes	no	yes	no	wid/div/sep	northern	3805001	1.20381	Working	Rich	1-4
38	25_34	38	arusha-urban	rural	sec/higher	yes	yes	no or unsure	yes	yes	yes	no	married/liveP	northern	3805301	1.20381	Working	Rich	1-4
38	25_34	38	arusha-urban	rural	sec/higher	no	yes	no or unsure	yes	no	yes	no	married/liveP	northern	3805502	1.20381	Not working	Rich	1-4
38	25_34	38	arusha-urban	rural	sec/higher	yes	yes	no or unsure	yes	no	yes	yes	married/liveP	northern	3805801	1.20381	Working	Rich	None
38	15_24	38	arusha-urban	rural	no_edu	no	no	no or unsure	no	no	no	no	married/liveP	northern	3806104	1.20381	Working	Poor	1-4
38	35_49	38	arusha-urban	rural	primary	yes	no	no or unsure	yes	no	no	no	married/liveP	northern	3806302	1.20381	Working	Rich	>4
38	15_24	38	arusha-urban	rural	sec/higher	yes	no	no or unsure	yes	yes	no	no	unmarried	northern	3806303	1.20381	Not working	Rich	1-4
38	15_24	38	arusha-urban	rural	primary	yes	no	no or unsure	no	no	no	no	unmarried	northern	3806307	1.20381	Not working	Rich	None
38	15_24	38	arusha-urban	rural	sec/higher	yes	yes	no or unsure	yes	no	no	no	married/liveP	northern	3806602	1.20381	Working	Rich	1-4
38	25_34	38	arusha-urban	rural	primary	yes	no	no or unsure	yes	yes	no	no	married/liveP	northern	3806902	1.20381	Working	Middle	1-4
39	25_34	39	arusha-urban	rural	sec/higher	yes	no	no or unsure	yes	yes	no	no	unmarried	northern	3900505	1.1732	Working	Rich	1-4
39	35_49	39	arusha-urban	rural	primary	no	no	no or unsure	yes	yes	no	no	married/liveP	northern	3900902	1.1732	Not working	Middle	1-4
39	35_49	39	arusha-urban	rural	primary	no	no	no or unsure	yes	no	yes	no	married/liveP	northern	3901302	1.1732	Working	Middle	1-4
39	15_24	39	arusha-urban	rural	sec/higher	no	no	no or unsure	no	no	no	no	unmarried	northern	3901304	1.1732	Not working	Middle	None
39	35_49	39	arusha-urban	rural	primary	yes	no	no or unsure	no	no	yes	no	married/liveP	northern	3901602	1.1732	Working	Middle	>4
39	15_24	39	arusha-urban	rural	sec/higher	yes	no	no or unsure	yes	no	no	no	unmarried	northern	3901603	1.1732	Working	Middle	1-4
39	25_34	39	arusha-urban	rural	primary	no	no	no or unsure	yes	yes	no	no	married/liveP	northern	3902002	1.1732	Working	Middle	1-4
39	35_49	39	arusha-urban	rural	primary	yes	yes	no or unsure	yes	yes	no	no	married/liveP	northern	3902402	1.1732	Not working	Rich	>4
39	15_24	39	arusha-urban	rural	sec/higher	yes	yes	no or unsure	no	no	no	no	unmarried	northern	3902403	1.1732	Not working	Rich	None
39	15_24	39	arusha-urban	rural	sec/higher	yes	yes	no or unsure	no	no	no	no	unmarried	northern	3902404	1.1732	Working	Rich	None
39	15_24	39	arusha-urban	rural	sec/higher	yes	yes	no or unsure	no	no	no	no	unmarried	northern	3902409	1.1732	Working	Rich	None
39	15_24	39	arusha-urban	rural	sec/higher	no	no	no or unsure	no	no	no	no	unmarried	northern	3902803	1.1732	Not working	Middle	None
39	35_49	39	arusha-urban	rural	primary	yes	yes	no or unsure	yes	no	yes	no	married/liveP	northern	3903102	1.1732	Working	Rich	>4
39	35_49	39	arusha-urban	rural	primary	yes	yes	no or unsure	yes	no	no	no	married/liveP	northern	3903502	1.1732	Working	Rich	1-4
39	15_24	39	arusha-urban	rural	sec/higher	yes	yes	no or unsure	yes	no	no	no	unmarried	northern	3903503	1.1732	Working	Rich	None
39	15_24	39	arusha-urban	rural	sec/higher	yes	yes	no or unsure	yes	no	no	no	unmarried	northern	3903504	1.1732	Not working	Rich	None
39	35_49	39	arusha-urban	rural	primary	yes	no	no or unsure	yes	no	no	no	married/liveP	northern	3904602	1.1732	Working	Middle	1-4
39	35_49	39	arusha-urban	rural	primary	no	yes	no or unsure	no	no	yes	no	married/liveP	northern	3905002	1.1732	Working	Rich	>4
39	15_24	39	arusha-urban	rural	sec/higher	no	yes	no or unsure	yes	no	yes	yes	unmarried	northern	3905003	1.1732	Working	Rich	None
39	35_49	39	arusha-urban	rural	primary	no	no	yes	no	no	no	no	married/liveP	northern	3905402	1.1732	Working	Middle	1-4
39	35_49	39	arusha-urban	rural	primary	yes	yes	no or unsure	no	no	no	no	married/liveP	northern	3905702	1.1732	Working	Rich	1-4
39	35_49	39	arusha-urban	rural	primary	no	yes	no or unsure	no	no	no	no	married/liveP	northern	3906102	1.1732	Not working	Rich	1-4
39	35_49	39	arusha-urban	rural	primary	yes	yes	no or unsure	no	no	no	no	married/liveP	northern	3906502	1.1732	Not working	Rich	1-4
39	35_49	39	arusha-urban	rural	primary	no	yes	no or unsure	no	no	yes	no	married/liveP	northern	3906901	1.1732	Working	Rich	1-4
39	15_24	39	arusha-urban	rural	sec/higher	no	yes	no or unsure	no	no	yes	no	unmarried	northern	3906902	1.1732	Not working	Rich	None
39	25_34	39	arusha-urban	rural	sec/higher	no	yes	no or unsure	yes	no	yes	no	married/liveP	northern	3907202	1.1732	Not working	Rich	1-4
39	35_49	39	arusha-urban	rural	sec/higher	yes	yes	no or unsure	no	no	no	no	unmarried	northern	3907603	1.1732	Working	Rich	None
39	35_49	39	arusha-urban	rural	primary	no	no	no or unsure	no	no	no	no	married/liveP	northern	3908002	1.1732	Not working	Middle	>4
39	15_24	39	arusha-urban	rural	sec/higher	no	no	no or unsure	no	no	no	no	unmarried	northern	3908003	1.1732	Not working	Middle	None
39	25_34	39	arusha-urban	rural	sec/higher	no	yes	no or unsure	no	no	no	no	married/liveP	northern	3908302	1.1732	Working	Middle	1-4
40	35_49	40	arusha-urban	urban	primary	yes	yes	no or unsure	yes	no	no	no	married/liveP	northern	4000106	0.915026	Working	Rich	1-4
40	15_24	40	arusha-urban	urban	primary	yes	yes	no or unsure	no	no	no	no	unmarried	northern	4000109	0.915026	Working	Rich	None
40	35_49	40	arusha-urban	urban	primary	yes	no	no or unsure	no	no	no	no	wid/div/sep	northern	4000801	0.915026	Working	Rich	1-4
40	25_34	40	arusha-urban	urban	primary	yes	no	no or unsure	no	no	no	no	married/liveP	northern	4001501	0.915026	Working	Rich	1-4
40	25_34	40	arusha-urban	urban	sec/higher	yes	yes	no or unsure	no	no	no	no	unmarried	northern	4002902	0.915026	Working	Rich	1-4
40	25_34	40	arusha-urban	urban	sec/higher	yes	yes	no or unsure	yes	yes	no	no	unmarried	northern	4002903	0.915026	Working	Rich	1-4
40	25_34	40	arusha-urban	urban	primary	no	yes	no or unsure	no	no	no	no	married/liveP	northern	4003602	0.915026	Working	Rich	1-4
40	15_24	40	arusha-urban	urban	sec/higher	no	yes	no or unsure	no	no	no	no	unmarried	northern	4003605	0.915026	Working	Rich	None
40	35_49	40	arusha-urban	urban	sec/higher	yes	yes	no or unsure	yes	yes	no	no	married/liveP	northern	4004302	0.915026	Working	Rich	1-4
40	25_34	40	arusha-urban	urban	sec/higher	yes	yes	no or unsure	yes	no	no	no	unmarried	northern	4005002	0.915026	Working	Rich	1-4
40	25_34	40	arusha-urban	urban	sec/higher	yes	yes	no or unsure	yes	no	no	no	wid/div/sep	northern	4005003	0.915026	Working	Rich	1-4
40	25_34	40	arusha-urban	urban	sec/higher	yes	yes	no or unsure	no	no	no	no	married/liveP	northern	4005702	0.915026	Working	Rich	1-4
40	25_34	40	arusha-urban	urban	sec/higher	yes	no	no or unsure	no	yes	no	no	married/liveP	northern	4006401	0.915026	Working	Rich	1-4
40	35_49	40	arusha-urban	urban	no_edu	no	no	no or unsure	no	no	no	no	married/liveP	northern	4007102	0.915026	Working	Middle	>4
40	25_34	40	arusha-urban	urban	sec/higher	no	no	no or unsure	yes	yes	no	no	wid/div/sep	northern	4007103	0.915026	Not working	Middle	1-4
40	15_24	40	arusha-urban	urban	primary	no	no	yes	yes	no	no	no	wid/div/sep	northern	4007104	0.915026	Working	Middle	1-4
40	15_24	40	arusha-urban	urban	sec/higher	no	no	no or unsure	yes	yes	no	no	unmarried	northern	4007106	0.915026	Not working	Middle	1-4
40	25_34	40	arusha-urban	urban	primary	no	yes	no or unsure	yes	no	no	no	married/liveP	northern	4007802	0.915026	Not working	Rich	1-4
40	15_24	40	arusha-urban	urban	sec/higher	yes	yes	no or unsure	yes	yes	no	no	married/liveP	northern	4008502	0.915026	Not working	Rich	1-4
40	15_24	40	arusha-urban	urban	sec/higher	yes	yes	no or unsure	yes	no	no	no	unmarried	northern	4008505	0.915026	Working	Rich	None
40	15_24	40	arusha-urban	urban	primary	yes	yes	no or unsure	no	no	no	no	unmarried	northern	4008506	0.915026	Not working	Rich	None
40	25_34	40	arusha-urban	urban	sec/higher	yes	yes	no or unsure	no	no	no	no	unmarried	northern	4009202	0.915026	Working	Rich	1-4
40	15_24	40	arusha-urban	urban	sec/higher	yes	yes	no or unsure	no	yes	no	no	married/liveP	northern	4009903	0.915026	Not working	Rich	1-4
40	35_49	40	arusha-urban	urban	primary	no	no	no or unsure	no	no	no	yes	married/liveP	northern	4011302	0.915026	Working	Middle	>4
40	15_24	40	arusha-urban	urban	sec/higher	no	no	no or unsure	no	no	no	yes	unmarried	northern	4011304	0.915026	Not working	Middle	None
40	35_49	40	arusha-urban	urban	primary	yes	yes	no or unsure	no	no	no	no	unmarried	northern	4012003	0.915026	Working	Rich	1-4
40	25_34	40	arusha-urban	urban	sec/higher	yes	yes	no or unsure	no	no	no	no	married/liveP	northern	4012004	0.915026	Not working	Rich	1-4
40	35_49	40	arusha-urban	urban	sec/higher	yes	yes	no or unsure	no	no	no	no	wid/div/sep	northern	4012703	0.915026	Working	Rich	1-4
40	25_34	40	arusha-urban	urban	sec/higher	yes	yes	no or unsure	no	no	no	no	unmarried	northern	4012704	0.915026	Working	Rich	None
40	35_49	40	arusha-urban	urban	primary	yes	yes	yes	yes	no	no	no	married/liveP	northern	4014802	0.915026	Working	Rich	1-4
40	15_24	40	arusha-urban	urban	sec/higher	yes	yes	no or unsure	yes	no	no	no	unmarried	northern	4014805	0.915026	Not working	Rich	None
40	15_24	40	arusha-urban	urban	sec/higher	yes	yes	no or unsure	no	no	no	no	unmarried	northern	4014806	0.915026	Not working	Rich	None
40	35_49	40	arusha-urban	urban	primary	no	yes	no or unsure	no	no	no	no	married/liveP	northern	4015502	0.915026	Working	Rich	1-4
40	15_24	40	arusha-urban	urban	sec/higher	no	yes	no or unsure	yes	no	yes	no	unmarried	northern	4015504	0.915026	Working	Rich	None
40	35_49	40	arusha-urban	urban	primary	no	no	no or unsure	yes	no	no	no	wid/div/sep	northern	4016201	0.915026	Working	Rich	1-4
40	15_24	40	arusha-urban	urban	sec/higher	no	no	no or unsure	no	no	no	no	unmarried	northern	4016202	0.915026	Not working	Rich	None
40	15_24	40	arusha-urban	urban	sec/higher	yes	no	no or unsure	yes	no	no	no	unmarried	northern	4016802	0.915026	Working	Rich	None
41	25_34	41	arusha-urban	rural	primary	no	no	no or unsure	yes	yes	no	no	married/liveP	northern	4100501	1.18729	Working	Poor	>4
41	15_24	41	arusha-urban	rural	sec/higher	yes	no	no or unsure	no	no	yes	no	unmarried	northern	4101104	1.18729	Not working	Middle	None
41	15_24	41	arusha-urban	rural	primary	yes	no	no or unsure	yes	no	no	no	married/liveP	northern	4101105	1.18729	Not working	Middle	None
41	15_24	41	arusha-urban	rural	primary	no	no	no or unsure	no	yes	no	no	married/liveP	northern	4101601	1.18729	Not working	Poor	1-4
41	25_34	41	arusha-urban	rural	primary	no	no	yes	yes	no	no	no	married/liveP	northern	4102102	1.18729	Working	Poor	1-4
41	25_34	41	arusha-urban	rural	sec/higher	yes	no	yes	yes	no	no	no	married/liveP	northern	4102602	1.18729	Working	Middle	None
41	35_49	41	arusha-urban	rural	primary	no	no	no or unsure	no	no	yes	no	married/liveP	northern	4103202	1.18729	Working	Poor	>4
41	15_24	41	arusha-urban	rural	primary	no	no	yes	yes	no	no	no	married/liveP	northern	4103206	1.18729	Not working	Poor	None
41	35_49	41	arusha-urban	rural	no_edu	no	no	no or unsure	no	no	no	no	married/liveP	northern	4103702	1.18729	Working	Poor	1-4
41	15_24	41	arusha-urban	rural	primary	yes	no	no or unsure	yes	yes	no	no	married/liveP	northern	4104202	1.18729	Working	Middle	1-4
41	25_34	41	arusha-urban	rural	primary	yes	no	no or unsure	yes	no	yes	no	married/liveP	northern	4104802	1.18729	Working	Poor	1-4
41	35_49	41	arusha-urban	rural	no_edu	no	no	no or unsure	yes	yes	yes	no	married/liveP	northern	4105301	1.18729	Working	Middle	>4
41	15_24	41	arusha-urban	rural	primary	no	no	no or unsure	yes	no	no	no	married/liveP	northern	4105309	1.18729	Working	Middle	None
41	35_49	41	arusha-urban	rural	no_edu	no	no	no or unsure	no	no	no	no	married/liveP	northern	4105802	1.18729	Working	Poor	>4
41	15_24	41	arusha-urban	rural	sec/higher	no	no	no or unsure	no	no	no	no	unmarried	northern	4105804	1.18729	Not working	Poor	None
41	25_34	41	arusha-urban	rural	primary	no	no	no or unsure	yes	yes	no	no	married/liveP	northern	4106302	1.18729	Not working	Poor	1-4
41	35_49	41	arusha-urban	rural	primary	no	no	no or unsure	yes	no	no	no	married/liveP	northern	4106901	1.18729	Working	Poor	>4
41	15_24	41	arusha-urban	rural	sec/higher	no	no	no or unsure	no	no	no	no	unmarried	northern	4106902	1.18729	Not working	Poor	None
41	25_34	41	arusha-urban	rural	primary	no	no	no or unsure	yes	no	yes	no	married/liveP	northern	4107402	1.18729	Working	Poor	>4
41	15_24	41	arusha-urban	rural	primary	no	no	no or unsure	yes	yes	no	no	married/liveP	northern	4107902	1.18729	Working	Poor	1-4
41	35_49	41	arusha-urban	rural	primary	no	no	no or unsure	no	yes	yes	no	married/liveP	northern	4108402	1.18729	Working	Poor	>4
41	15_24	41	arusha-urban	rural	sec/higher	no	no	no or unsure	no	no	no	no	unmarried	northern	4109503	1.18729	Working	Middle	None
41	15_24	41	arusha-urban	rural	sec/higher	yes	no	no or unsure	yes	yes	no	no	married/liveP	northern	4111110	1.18729	Not working	Middle	1-4
41	15_24	41	arusha-urban	rural	primary	no	no	yes	yes	no	no	no	married/liveP	northern	4111602	1.18729	Working	Poor	1-4
41	35_49	41	arusha-urban	rural	no_edu	no	no	no or unsure	yes	yes	no	no	wid/div/sep	northern	4111604	1.18729	Working	Poor	>4
41	25_34	41	arusha-urban	rural	no_edu	no	no	no or unsure	yes	yes	no	no	married/liveP	northern	4112102	1.18729	Working	Poor	>4
41	15_24	41	arusha-urban	rural	primary	no	no	yes	yes	no	no	no	married/liveP	northern	4112702	1.18729	Working	Poor	1-4
41	25_34	41	arusha-urban	rural	primary	no	no	no or unsure	yes	yes	yes	no	married/liveP	northern	4113202	1.18729	Working	Poor	>4
41	35_49	41	arusha-urban	rural	primary	no	no	no or unsure	no	yes	no	no	married/liveP	northern	4113702	1.18729	Working	Poor	>4
42	35_49	42	arusha-urban	rural	primary	no	yes	no or unsure	yes	yes	no	no	married/liveP	northern	4200302	1.1721	Working	Rich	1-4
42	35_49	42	arusha-urban	rural	primary	yes	yes	no or unsure	yes	no	no	no	married/liveP	northern	4200702	1.1721	Working	Rich	>4
42	15_24	42	arusha-urban	rural	sec/higher	yes	yes	no or unsure	no	no	no	no	unmarried	northern	4200703	1.1721	Not working	Rich	None
42	25_34	42	arusha-urban	rural	sec/higher	yes	yes	no or unsure	no	no	no	no	married/liveP	northern	4201002	1.1721	Working	Rich	1-4
42	35_49	42	arusha-urban	rural	no_edu	yes	yes	no or unsure	no	no	no	no	married/liveP	northern	4201302	1.1721	Working	Rich	>4
42	15_24	42	arusha-urban	rural	sec/higher	yes	yes	no or unsure	no	no	no	no	unmarried	northern	4201305	1.1721	Not working	Rich	None
42	35_49	42	arusha-urban	rural	primary	yes	yes	no or unsure	yes	no	yes	yes	married/liveP	northern	4201602	1.1721	Working	Rich	1-4
42	25_34	42	arusha-urban	rural	primary	yes	yes	no or unsure	no	no	no	no	unmarried	northern	4201604	1.1721	Working	Rich	1-4
42	35_49	42	arusha-urban	rural	primary	no	yes	no or unsure	no	no	no	yes	married/liveP	northern	4201902	1.1721	Working	Rich	1-4
42	25_34	42	arusha-urban	rural	no_edu	yes	no	no or unsure	no	no	no	no	married/liveP	northern	4202202	1.1721	Working	Middle	1-4
42	15_24	42	arusha-urban	rural	sec/higher	yes	no	no or unsure	no	no	no	no	unmarried	northern	4202203	1.1721	Not working	Middle	None
42	25_34	42	arusha-urban	rural	sec/higher	yes	no	no or unsure	yes	yes	yes	no	married/liveP	northern	4202502	1.1721	Working	Rich	1-4
42	15_24	42	arusha-urban	rural	sec/higher	yes	no	no or unsure	no	no	no	no	unmarried	northern	4202504	1.1721	Not working	Rich	None
42	35_49	42	arusha-urban	rural	primary	no	no	no or unsure	no	no	no	no	married/liveP	northern	4202902	1.1721	Working	Middle	>4
42	15_24	42	arusha-urban	rural	sec/higher	no	no	no or unsure	no	no	no	no	unmarried	northern	4202903	1.1721	Not working	Middle	None
42	15_24	42	arusha-urban	rural	sec/higher	no	no	no or unsure	no	no	no	no	unmarried	northern	4202908	1.1721	Not working	Middle	None
42	25_34	42	arusha-urban	rural	primary	yes	yes	no or unsure	yes	yes	no	no	married/liveP	northern	4203202	1.1721	Working	Rich	1-4
42	35_49	42	arusha-urban	rural	sec/higher	no	yes	no or unsure	yes	no	yes	no	married/liveP	northern	4203502	1.1721	Working	Rich	1-4
42	15_24	42	arusha-urban	rural	sec/higher	no	yes	no or unsure	no	no	no	no	unmarried	northern	4203506	1.1721	Working	Rich	None
42	35_49	42	arusha-urban	rural	primary	yes	yes	no or unsure	no	no	no	no	unmarried	northern	4203803	1.1721	Working	Rich	1-4
42	35_49	42	arusha-urban	rural	sec/higher	no	yes	no or unsure	yes	no	no	no	married/liveP	northern	4204102	1.1721	Working	Rich	1-4
42	15_24	42	arusha-urban	rural	sec/higher	no	yes	no or unsure	no	no	no	no	unmarried	northern	4204103	1.1721	Not working	Rich	None
42	15_24	42	arusha-urban	rural	sec/higher	yes	no	no or unsure	no	no	no	no	unmarried	northern	4204403	1.1721	Not working	Rich	None
42	25_34	42	arusha-urban	rural	sec/higher	yes	yes	no or unsure	no	no	no	no	married/liveP	northern	4204802	1.1721	Not working	Rich	1-4
42	35_49	42	arusha-urban	rural	sec/higher	yes	yes	no or unsure	yes	yes	no	no	married/liveP	northern	4205102	1.1721	Working	Rich	1-4
42	15_24	42	arusha-urban	rural	sec/higher	yes	yes	no or unsure	no	no	no	no	unmarried	northern	4205103	1.1721	Working	Rich	None
42	35_49	42	arusha-urban	rural	sec/higher	yes	yes	no or unsure	yes	no	no	no	married/liveP	northern	4205402	1.1721	Working	Rich	1-4
42	15_24	42	arusha-urban	rural	sec/higher	yes	yes	no or unsure	yes	no	yes	no	unmarried	northern	4205403	1.1721	Working	Rich	None
42	15_24	42	arusha-urban	rural	sec/higher	yes	yes	no or unsure	yes	no	no	no	unmarried	northern	4205404	1.1721	Working	Rich	None
42	15_24	42	arusha-urban	rural	sec/higher	yes	yes	no or unsure	yes	no	no	no	married/liveP	northern	4205704	1.1721	Working	Rich	1-4
42	25_34	42	arusha-urban	rural	primary	no	no	no or unsure	no	no	no	no	married/liveP	northern	4206001	1.1721	Not working	Rich	1-4
42	35_49	42	arusha-urban	rural	primary	yes	yes	no or unsure	yes	yes	no	no	married/liveP	northern	4206302	1.1721	Working	Rich	1-4
42	15_24	42	arusha-urban	rural	primary	yes	yes	no or unsure	no	no	no	no	unmarried	northern	4206303	1.1721	Not working	Rich	None
42	15_24	42	arusha-urban	rural	sec/higher	yes	yes	no or unsure	yes	no	no	yes	unmarried	northern	4206604	1.1721	Not working	Rich	None
42	25_34	42	arusha-urban	rural	sec/higher	yes	no	no or unsure	yes	no	no	no	unmarried	northern	4207003	1.1721	Working	Rich	1-4
42	35_49	42	arusha-urban	rural	primary	no	yes	no or unsure	no	no	no	no	married/liveP	northern	4207302	1.1721	Working	Rich	>4
42	15_24	42	arusha-urban	rural	sec/higher	no	yes	yes	yes	no	no	no	unmarried	northern	4207303	1.1721	Working	Rich	None
42	35_49	42	arusha-urban	rural	primary	yes	no	no or unsure	yes	no	no	no	married/liveP	northern	4207902	1.1721	Working	Middle	1-4
42	15_24	42	arusha-urban	rural	sec/higher	no	no	no or unsure	no	no	no	no	wid/div/sep	northern	4208204	1.1721	Working	Rich	1-4
42	15_24	42	arusha-urban	rural	sec/higher	no	no	no or unsure	no	no	no	no	unmarried	northern	4208205	1.1721	Not working	Rich	None
43	25_34	43	arusha-urban	rural	no_edu	no	no	no or unsure	no	no	no	no	married/liveP	northern	4300201	0.691091	Working	Poor	1-4
43	35_49	43	arusha-urban	rural	no_edu	no	no	no or unsure	no	no	no	no	wid/div/sep	northern	4300601	0.691091	Not working	Poor	>4
43	35_49	43	arusha-urban	rural	no_edu	no	no	yes	no	no	no	no	married/liveP	northern	4300901	0.691091	Not working	Poor	>4
43	25_34	43	arusha-urban	rural	no_edu	no	no	no or unsure	no	no	no	no	married/liveP	northern	4301201	0.691091	Not working	Poor	>4
43	35_49	43	arusha-urban	rural	no_edu	no	no	no or unsure	yes	yes	no	no	married/liveP	northern	4301501	0.691091	Not working	Poor	>4
43	15_24	43	arusha-urban	rural	primary	no	no	no or unsure	no	yes	no	no	married/liveP	northern	4301506	0.691091	Not working	Poor	1-4
43	35_49	43	arusha-urban	rural	no_edu	no	no	no or unsure	no	yes	no	no	married/liveP	northern	4301802	0.691091	Not working	Poor	>4
43	25_34	43	arusha-urban	rural	primary	no	no	no or unsure	yes	yes	no	no	married/liveP	northern	4302102	0.691091	Not working	Poor	1-4
43	15_24	43	arusha-urban	rural	no_edu	no	no	no or unsure	no	no	no	no	married/liveP	northern	4302401	0.691091	Working	Poor	1-4
43	15_24	43	arusha-urban	rural	primary	no	no	no or unsure	yes	yes	no	no	unmarried	northern	4302702	0.691091	Not working	Poor	1-4
43	35_49	43	arusha-urban	rural	no_edu	no	no	no or unsure	no	yes	no	no	married/liveP	northern	4302706	0.691091	Not working	Poor	>4
43	25_34	43	arusha-urban	rural	primary	no	no	no or unsure	yes	no	no	no	married/liveP	northern	4303001	0.691091	Working	Poor	>4
43	35_49	43	arusha-urban	rural	no_edu	no	no	no or unsure	no	no	no	no	wid/div/sep	northern	4303401	0.691091	Working	Poor	>4
43	15_24	43	arusha-urban	rural	no_edu	no	no	no or unsure	yes	yes	no	no	married/liveP	northern	4303403	0.691091	Not working	Poor	1-4
43	15_24	43	arusha-urban	rural	primary	no	no	no or unsure	yes	yes	no	no	married/liveP	northern	4303702	0.691091	Not working	Poor	1-4
43	25_34	43	arusha-urban	rural	no_edu	no	no	yes	no	no	no	no	married/liveP	northern	4304002	0.691091	Working	Poor	1-4
43	35_49	43	arusha-urban	rural	no_edu	no	no	no or unsure	no	yes	no	no	married/liveP	northern	4304301	0.691091	Working	Poor	>4
43	15_24	43	arusha-urban	rural	no_edu	no	no	no or unsure	yes	yes	no	no	married/liveP	northern	4304902	0.691091	Not working	Poor	1-4
43	25_34	43	arusha-urban	rural	no_edu	no	no	no or unsure	no	yes	no	no	married/liveP	northern	4305201	0.691091	Working	Poor	>4
43	25_34	43	arusha-urban	rural	no_edu	no	no	no or unsure	no	yes	no	no	married/liveP	northern	4305501	0.691091	Working	Poor	>4
43	15_24	43	arusha-urban	rural	no_edu	no	no	no or unsure	yes	yes	no	no	married/liveP	northern	4305801	0.691091	Working	Poor	1-4
43	15_24	43	arusha-urban	rural	no_edu	no	no	no or unsure	yes	yes	no	no	married/liveP	northern	4306501	0.691091	Not working	Poor	1-4
43	25_34	43	arusha-urban	rural	primary	yes	no	no or unsure	yes	yes	no	no	married/liveP	northern	4306802	0.691091	Not working	Poor	>4
43	15_24	43	arusha-urban	rural	no_edu	yes	no	no or unsure	no	no	yes	no	unmarried	northern	4307102	0.691091	Working	Poor	None
43	15_24	43	arusha-urban	rural	no_edu	yes	no	no or unsure	yes	yes	no	no	wid/div/sep	northern	4307402	0.691091	Not working	Poor	1-4
43	15_24	43	arusha-urban	rural	sec/higher	no	no	no or unsure	yes	no	no	no	unmarried	northern	4307703	0.691091	Working	Poor	None
43	15_24	43	arusha-urban	rural	primary	no	no	no or unsure	yes	yes	no	no	married/liveP	northern	4307704	0.691091	Not working	Poor	1-4
43	15_24	43	arusha-urban	rural	no_edu	no	no	no or unsure	yes	no	no	no	married/liveP	northern	4308003	0.691091	Working	Poor	None
44	25_34	44	kilimanjaro-rural	rural	sec/higher	yes	no	no or unsure	yes	no	no	no	wid/div/sep	northern	4400203	1.32672	Not working	Middle	1-4
44	25_34	44	kilimanjaro-rural	rural	sec/higher	yes	yes	no or unsure	no	yes	no	no	married/liveP	northern	4400602	1.32672	Working	Rich	1-4
44	25_34	44	kilimanjaro-rural	rural	sec/higher	no	no	no or unsure	no	yes	no	no	married/liveP	northern	4402705	1.32672	Working	Poor	1-4
44	15_24	44	kilimanjaro-rural	rural	sec/higher	no	no	no or unsure	no	no	no	no	unmarried	northern	4402709	1.32672	Not working	Poor	None
44	35_49	44	kilimanjaro-rural	rural	primary	yes	no	no or unsure	no	yes	no	no	married/liveP	northern	4403502	1.32672	Not working	Poor	>4
44	15_24	44	kilimanjaro-rural	rural	sec/higher	yes	no	no or unsure	no	no	no	no	unmarried	northern	4403503	1.32672	Not working	Poor	None
44	25_34	44	kilimanjaro-rural	rural	sec/higher	yes	yes	no or unsure	yes	yes	yes	no	wid/div/sep	northern	4404304	1.32672	Not working	Rich	1-4
44	35_49	44	kilimanjaro-rural	rural	primary	no	no	no or unsure	no	no	no	no	wid/div/sep	northern	4405501	1.32672	Working	Poor	1-4
44	15_24	44	kilimanjaro-rural	rural	sec/higher	no	no	no or unsure	yes	no	no	no	unmarried	northern	4405503	1.32672	Working	Poor	None
44	15_24	44	kilimanjaro-rural	rural	sec/higher	no	no	no or unsure	no	no	no	no	unmarried	northern	4405902	1.32672	Not working	Rich	None
44	25_34	44	kilimanjaro-rural	rural	sec/higher	yes	no	no or unsure	yes	yes	no	no	married/liveP	northern	4406402	1.32672	Working	Middle	1-4
44	15_24	44	kilimanjaro-rural	rural	sec/higher	no	no	no or unsure	no	yes	no	no	married/liveP	northern	4406802	1.32672	Working	Rich	1-4
44	15_24	44	kilimanjaro-rural	rural	primary	yes	yes	no or unsure	no	no	no	no	married/liveP	northern	4407602	1.32672	Not working	Middle	1-4
44	35_49	44	kilimanjaro-rural	rural	primary	yes	no	no or unsure	no	no	no	no	married/liveP	northern	4408001	1.32672	Not working	Rich	1-4
44	25_34	44	kilimanjaro-rural	rural	primary	no	no	no or unsure	yes	no	no	no	unmarried	northern	4408004	1.32672	Working	Rich	None
44	35_49	44	kilimanjaro-rural	rural	primary	no	no	no or unsure	no	no	yes	no	married/liveP	northern	4408802	1.32672	Working	Rich	>4
44	35_49	44	kilimanjaro-rural	rural	primary	yes	no	no or unsure	yes	no	no	no	married/liveP	northern	4409602	1.32672	Working	Middle	>4
44	25_34	44	kilimanjaro-rural	rural	sec/higher	yes	no	no or unsure	yes	yes	no	no	wid/div/sep	northern	4409603	1.32672	Not working	Middle	1-4
44	15_24	44	kilimanjaro-rural	rural	sec/higher	yes	no	no or unsure	yes	no	no	no	unmarried	northern	4409606	1.32672	Working	Middle	None
45	35_49	45	kilimanjaro-rural	rural	sec/higher	no	no	no or unsure	yes	no	no	no	wid/div/sep	northern	4500202	1.33548	Not working	Middle	1-4
45	25_34	45	kilimanjaro-rural	rural	sec/higher	no	no	no or unsure	yes	yes	yes	no	unmarried	northern	4500803	1.33548	Working	Rich	1-4
45	25_34	45	kilimanjaro-rural	rural	primary	no	no	no or unsure	yes	yes	no	no	unmarried	northern	4501303	1.33548	Working	Poor	1-4
45	25_34	45	kilimanjaro-rural	rural	sec/higher	no	no	no or unsure	no	yes	no	no	married/liveP	northern	4501304	1.33548	Working	Poor	1-4
45	35_49	45	kilimanjaro-rural	rural	primary	yes	no	no or unsure	no	no	no	no	married/liveP	northern	4504102	1.33548	Working	Rich	>4
45	35_49	45	kilimanjaro-rural	rural	primary	no	no	no or unsure	no	no	yes	no	married/liveP	northern	4505201	1.33548	Not working	Poor	>4
45	35_49	45	kilimanjaro-rural	rural	primary	no	no	no or unsure	yes	no	no	yes	wid/div/sep	northern	4505701	1.33548	Working	Poor	>4
45	25_34	45	kilimanjaro-rural	rural	sec/higher	yes	yes	no or unsure	yes	no	no	no	wid/div/sep	northern	4509004	1.33548	Not working	Rich	1-4
45	15_24	45	kilimanjaro-rural	rural	primary	no	yes	no or unsure	yes	yes	no	no	married/liveP	northern	4509603	1.33548	Not working	Rich	1-4
45	35_49	45	kilimanjaro-rural	rural	primary	no	no	no or unsure	yes	no	no	yes	married/liveP	northern	4511803	1.33548	Working	Middle	1-4
45	15_24	45	kilimanjaro-rural	rural	primary	yes	no	no or unsure	yes	yes	no	no	married/liveP	northern	4514002	1.33548	Not working	Rich	1-4
46	25_34	46	kilimanjaro-rural	rural	sec/higher	yes	no	no or unsure	yes	no	no	yes	wid/div/sep	northern	4601003	1.40085	Working	Rich	1-4
46	25_34	46	kilimanjaro-rural	rural	primary	no	no	no or unsure	yes	no	no	yes	married/liveP	northern	4605902	1.40085	Working	Middle	1-4
46	25_34	46	kilimanjaro-rural	rural	primary	yes	no	no or unsure	no	no	no	no	married/liveP	northern	4606702	1.40085	Working	Middle	1-4
46	35_49	46	kilimanjaro-rural	rural	sec/higher	no	no	yes	no	no	no	no	married/liveP	northern	4608305	1.40085	Working	Rich	1-4
46	15_24	46	kilimanjaro-rural	rural	sec/higher	yes	yes	yes	yes	no	no	no	unmarried	northern	4614004	1.40085	Working	Rich	None
46	15_24	46	kilimanjaro-rural	rural	sec/higher	yes	yes	no or unsure	yes	no	no	no	unmarried	northern	4614005	1.40085	Not working	Rich	None
46	15_24	46	kilimanjaro-rural	rural	primary	yes	yes	no or unsure	yes	yes	no	no	married/liveP	northern	4614007	1.40085	Working	Rich	1-4
46	15_24	46	kilimanjaro-rural	rural	sec/higher	yes	yes	no or unsure	yes	no	no	no	unmarried	northern	4614009	1.40085	Not working	Rich	None
46	15_24	46	kilimanjaro-rural	rural	primary	yes	yes	no or unsure	no	no	no	no	unmarried	northern	4614804	1.40085	Not working	Rich	None
46	15_24	46	kilimanjaro-rural	rural	primary	yes	yes	no or unsure	yes	no	yes	no	unmarried	northern	4615602	1.40085	Working	Rich	None
46	25_34	46	kilimanjaro-rural	rural	sec/higher	yes	no	no or unsure	yes	yes	no	no	married/liveP	northern	4618002	1.40085	Working	Rich	1-4
46	15_24	46	kilimanjaro-rural	rural	sec/higher	no	yes	no or unsure	no	no	no	no	unmarried	northern	4618804	1.40085	Not working	Rich	None
46	25_34	46	kilimanjaro-rural	rural	sec/higher	no	yes	no or unsure	yes	yes	no	yes	married/liveP	northern	4619602	1.40085	Working	Rich	1-4
46	25_34	46	kilimanjaro-rural	rural	primary	no	no	no or unsure	yes	no	no	no	unmarried	northern	4620402	1.40085	Working	Rich	1-4
47	35_49	47	kilimanjaro-rural	urban	primary	yes	yes	no or unsure	yes	yes	no	no	married/liveP	northern	4700102	0.952121	Working	Rich	>4
47	15_24	47	kilimanjaro-rural	urban	sec/higher	yes	yes	no or unsure	no	no	no	no	unmarried	northern	4700103	0.952121	Not working	Rich	None
47	15_24	47	kilimanjaro-rural	urban	primary	yes	yes	no or unsure	yes	no	no	no	wid/div/sep	northern	4700109	0.952121	Working	Rich	1-4
47	35_49	47	kilimanjaro-rural	urban	primary	yes	no	no or unsure	no	yes	no	no	married/liveP	northern	4701202	0.952121	Working	Rich	>4
47	35_49	47	kilimanjaro-rural	urban	primary	yes	yes	no or unsure	no	no	no	no	married/liveP	northern	4702302	0.952121	Working	Rich	>4
47	15_24	47	kilimanjaro-rural	urban	sec/higher	yes	yes	no or unsure	no	no	no	no	unmarried	northern	4702303	0.952121	Not working	Rich	None
47	25_34	47	kilimanjaro-rural	urban	primary	no	no	yes	yes	no	no	no	married/liveP	northern	4702801	0.952121	Working	Rich	1-4
47	25_34	47	kilimanjaro-rural	urban	sec/higher	no	no	no or unsure	yes	no	yes	yes	unmarried	northern	4705001	0.952121	Working	Rich	1-4
47	35_49	47	kilimanjaro-rural	urban	primary	no	no	no or unsure	yes	yes	no	no	married/liveP	northern	4706602	0.952121	Working	Rich	>4
47	15_24	47	kilimanjaro-rural	urban	sec/higher	no	no	no or unsure	yes	no	no	no	married/liveP	northern	4707102	0.952121	Working	Middle	1-4
47	25_34	47	kilimanjaro-rural	urban	sec/higher	yes	yes	no or unsure	yes	no	no	no	married/liveP	northern	4707703	0.952121	Working	Rich	1-4
47	25_34	47	kilimanjaro-rural	urban	primary	yes	yes	no or unsure	no	yes	no	no	married/liveP	northern	4708202	0.952121	Not working	Rich	1-4
47	15_24	47	kilimanjaro-rural	urban	primary	yes	yes	no or unsure	yes	no	no	no	wid/div/sep	northern	4708803	0.952121	Working	Rich	1-4
47	25_34	47	kilimanjaro-rural	urban	primary	yes	yes	yes	yes	no	no	no	married/liveP	northern	4709301	0.952121	Working	Rich	1-4
47	35_49	47	kilimanjaro-rural	urban	primary	no	yes	no or unsure	no	no	no	no	married/liveP	northern	4711401	0.952121	Working	Rich	1-4
47	15_24	47	kilimanjaro-rural	urban	sec/higher	no	yes	no or unsure	no	no	no	no	wid/div/sep	northern	4711402	0.952121	Not working	Rich	1-4
47	15_24	47	kilimanjaro-rural	urban	sec/higher	yes	yes	no or unsure	yes	no	no	no	unmarried	northern	4712001	0.952121	Working	Rich	None
48	35_49	48	kilimanjaro-rural	rural	primary	yes	yes	no or unsure	yes	yes	no	yes	married/liveP	northern	4800502	1.26396	Not working	Rich	>4
48	35_49	48	kilimanjaro-rural	rural	primary	no	no	no or unsure	yes	no	no	no	married/liveP	northern	4800802	1.26396	Working	Middle	1-4
48	35_49	48	kilimanjaro-rural	rural	sec/higher	no	yes	no or unsure	yes	no	no	no	wid/div/sep	northern	4801102	1.26396	Working	Rich	1-4
48	25_34	48	kilimanjaro-rural	rural	sec/higher	no	yes	no or unsure	no	no	no	no	unmarried	northern	4801103	1.26396	Working	Rich	1-4
48	15_24	48	kilimanjaro-rural	rural	sec/higher	no	no	no or unsure	yes	no	no	no	unmarried	northern	4801703	1.26396	Working	Poor	1-4
48	35_49	48	kilimanjaro-rural	rural	primary	yes	yes	no or unsure	yes	no	no	no	married/liveP	northern	4802002	1.26396	Not working	Rich	>4
48	35_49	48	kilimanjaro-rural	rural	primary	yes	yes	no or unsure	no	no	no	yes	wid/div/sep	northern	4802302	1.26396	Not working	Rich	1-4
48	35_49	48	kilimanjaro-rural	rural	primary	no	yes	no or unsure	yes	no	no	yes	wid/div/sep	northern	4802601	1.26396	Working	Rich	1-4
48	25_34	48	kilimanjaro-rural	rural	no_edu	no	no	no or unsure	yes	no	no	no	wid/div/sep	northern	4804002	1.26396	Working	Rich	1-4
48	35_49	48	kilimanjaro-rural	rural	primary	no	no	no or unsure	no	no	no	yes	married/liveP	northern	4804302	1.26396	Working	Middle	1-4
48	35_49	48	kilimanjaro-rural	rural	primary	no	no	no or unsure	no	no	no	no	married/liveP	northern	4805202	1.26396	Working	Middle	1-4
48	35_49	48	kilimanjaro-rural	rural	primary	yes	yes	no or unsure	no	no	no	no	married/liveP	northern	4805502	1.26396	Working	Middle	>4
48	35_49	48	kilimanjaro-rural	rural	primary	no	no	no or unsure	no	no	no	no	wid/div/sep	northern	4806703	1.26396	Working	Rich	1-4
48	25_34	48	kilimanjaro-rural	rural	primary	yes	yes	no or unsure	yes	no	no	yes	married/liveP	northern	4807302	1.26396	Working	Rich	1-4
49	15_24	49	kilimanjaro-rural	rural	sec/higher	yes	yes	no or unsure	yes	yes	no	no	unmarried	northern	4901802	1.27741	Working	Rich	1-4
49	35_49	49	kilimanjaro-rural	rural	primary	no	yes	no or unsure	yes	no	no	no	married/liveP	northern	4902302	1.27741	Working	Rich	>4
49	15_24	49	kilimanjaro-rural	rural	sec/higher	no	yes	no or unsure	yes	no	no	no	unmarried	northern	4902303	1.27741	Working	Rich	None
49	25_34	49	kilimanjaro-rural	rural	primary	no	yes	no or unsure	yes	no	no	no	married/liveP	northern	4902802	1.27741	Working	Rich	1-4
49	25_34	49	kilimanjaro-rural	rural	primary	no	no	no or unsure	yes	no	no	no	married/liveP	northern	4903201	1.27741	Working	Poor	1-4
49	25_34	49	kilimanjaro-rural	rural	sec/higher	yes	no	no or unsure	yes	yes	no	no	married/liveP	northern	4904202	1.27741	Not working	Middle	1-4
49	35_49	49	kilimanjaro-rural	rural	sec/higher	yes	yes	no or unsure	no	no	no	no	married/liveP	northern	4904602	1.27741	Working	Rich	1-4
49	15_24	49	kilimanjaro-rural	rural	sec/higher	yes	no	no or unsure	no	no	no	no	unmarried	northern	4906503	1.27741	Not working	Rich	None
49	25_34	49	kilimanjaro-rural	rural	sec/higher	no	no	no or unsure	no	yes	no	no	married/liveP	northern	4907002	1.27741	Working	Poor	1-4
49	25_34	49	kilimanjaro-rural	rural	primary	no	no	no or unsure	yes	yes	no	no	married/liveP	northern	4907402	1.27741	Working	Poor	>4
49	35_49	49	kilimanjaro-rural	rural	primary	no	no	no or unsure	yes	no	no	yes	married/liveP	northern	4908402	1.27741	Working	Middle	1-4
49	15_24	49	kilimanjaro-rural	rural	primary	no	no	no or unsure	yes	no	no	no	married/liveP	northern	4909304	1.27741	Working	Middle	1-4
49	25_34	49	kilimanjaro-rural	rural	primary	no	no	no or unsure	yes	yes	yes	no	married/liveP	northern	4909702	1.27741	Working	Poor	1-4
49	35_49	49	kilimanjaro-rural	rural	primary	no	no	no or unsure	no	no	no	no	married/liveP	northern	4910202	1.27741	Working	Middle	1-4
49	15_24	49	kilimanjaro-rural	rural	sec/higher	no	no	no or unsure	no	no	no	no	unmarried	northern	4910203	1.27741	Not working	Middle	None
49	25_34	49	kilimanjaro-rural	rural	sec/higher	yes	no	no or unsure	yes	no	no	no	unmarried	northern	4910703	1.27741	Working	Rich	None
49	15_24	49	kilimanjaro-rural	rural	sec/higher	yes	no	no or unsure	yes	no	no	no	unmarried	northern	4910704	1.27741	Not working	Rich	None
49	15_24	49	kilimanjaro-rural	rural	sec/higher	no	no	no or unsure	no	no	yes	no	unmarried	northern	4911103	1.27741	Not working	Rich	None
49	35_49	49	kilimanjaro-rural	rural	primary	no	yes	no or unsure	yes	yes	no	no	married/liveP	northern	4911602	1.27741	Working	Rich	1-4
49	15_24	49	kilimanjaro-rural	rural	sec/higher	no	no	no or unsure	yes	no	yes	no	unmarried	northern	4911604	1.27741	Not working	Rich	None
50	25_34	50	kilimanjaro-rural	urban	sec/higher	no	yes	no or unsure	yes	yes	no	no	married/liveP	northern	5000402	1.15517	Working	Rich	1-4
50	35_49	50	kilimanjaro-rural	urban	sec/higher	no	yes	no or unsure	no	yes	no	no	married/liveP	northern	5001002	1.15517	Not working	Rich	1-4
50	15_24	50	kilimanjaro-rural	urban	primary	no	yes	no or unsure	yes	no	no	no	unmarried	northern	5001003	1.15517	Not working	Rich	None
50	15_24	50	kilimanjaro-rural	urban	sec/higher	yes	no	no or unsure	no	yes	no	no	married/liveP	northern	5001603	1.15517	Not working	Rich	1-4
50	35_49	50	kilimanjaro-rural	urban	primary	no	no	no or unsure	yes	no	no	no	married/liveP	northern	5002202	1.15517	Working	Middle	1-4
50	35_49	50	kilimanjaro-rural	urban	primary	no	no	no or unsure	yes	no	no	yes	married/liveP	northern	5002802	1.15517	Working	Rich	>4
50	35_49	50	kilimanjaro-rural	urban	primary	yes	yes	no or unsure	yes	no	no	no	married/liveP	northern	5003402	1.15517	Working	Rich	1-4
50	15_24	50	kilimanjaro-rural	urban	sec/higher	yes	yes	no or unsure	no	no	no	no	unmarried	northern	5003404	1.15517	Not working	Rich	None
50	25_34	50	kilimanjaro-rural	urban	sec/higher	yes	yes	no or unsure	yes	no	no	no	married/liveP	northern	5004002	1.15517	Working	Rich	1-4
50	35_49	50	kilimanjaro-rural	urban	primary	yes	yes	no or unsure	yes	no	no	no	married/liveP	northern	5005101	1.15517	Working	Rich	1-4
50	15_24	50	kilimanjaro-rural	urban	primary	no	no	yes	yes	no	no	no	married/liveP	northern	5005702	1.15517	Working	Middle	1-4
50	25_34	50	kilimanjaro-rural	urban	sec/higher	yes	yes	no or unsure	yes	yes	no	no	married/liveP	northern	5007502	1.15517	Working	Rich	1-4
50	25_34	50	kilimanjaro-rural	urban	primary	yes	no	no or unsure	no	yes	no	no	married/liveP	northern	5008102	1.15517	Not working	Rich	1-4
50	35_49	50	kilimanjaro-rural	urban	primary	no	no	no or unsure	yes	yes	no	no	married/liveP	northern	5008702	1.15517	Working	Rich	1-4
50	15_24	50	kilimanjaro-rural	urban	primary	no	no	no or unsure	no	no	no	no	unmarried	northern	5008705	1.15517	Not working	Rich	None
50	35_49	50	kilimanjaro-rural	urban	primary	no	no	no or unsure	yes	no	no	no	wid/div/sep	northern	5009901	1.15517	Working	Middle	1-4
50	15_24	50	kilimanjaro-rural	urban	sec/higher	no	no	no or unsure	yes	no	no	no	unmarried	northern	5009902	1.15517	Working	Middle	None
50	35_49	50	kilimanjaro-rural	urban	primary	no	no	no or unsure	yes	no	no	no	wid/div/sep	northern	5010402	1.15517	Not working	Middle	None
50	35_49	50	kilimanjaro-rural	urban	no_edu	no	no	no or unsure	yes	no	no	yes	married/liveP	northern	5011002	1.15517	Working	Middle	>4
50	35_49	50	kilimanjaro-rural	urban	primary	no	no	no or unsure	yes	yes	no	no	married/liveP	northern	5011602	1.15517	Working	Middle	>4
50	15_24	50	kilimanjaro-rural	urban	primary	yes	yes	no or unsure	yes	no	no	no	unmarried	northern	5012203	1.15517	Not working	Rich	None
50	35_49	50	kilimanjaro-rural	urban	primary	no	yes	no or unsure	yes	no	no	yes	married/liveP	northern	5012802	1.15517	Working	Rich	1-4
50	35_49	50	kilimanjaro-rural	urban	primary	yes	no	no or unsure	yes	no	no	no	married/liveP	northern	5013402	1.15517	Working	Rich	1-4
50	15_24	50	kilimanjaro-rural	urban	sec/higher	yes	yes	no or unsure	yes	yes	no	no	married/liveP	northern	5014002	1.15517	Not working	Rich	1-4
50	35_49	50	kilimanjaro-rural	urban	primary	yes	yes	no or unsure	no	no	no	no	married/liveP	northern	5014602	1.15517	Working	Rich	>4
50	15_24	50	kilimanjaro-rural	urban	sec/higher	yes	yes	no or unsure	yes	no	no	no	unmarried	northern	5014603	1.15517	Not working	Rich	None
50	35_49	50	kilimanjaro-rural	urban	primary	no	no	no or unsure	yes	no	no	no	wid/div/sep	northern	5015201	1.15517	Working	Middle	>4
50	15_24	50	kilimanjaro-rural	urban	sec/higher	no	no	no or unsure	yes	no	yes	no	unmarried	northern	5015202	1.15517	Not working	Middle	None
51	35_49	51	kilimanjaro-rural	rural	primary	no	no	no or unsure	yes	no	no	yes	wid/div/sep	northern	5100301	1.24943	Working	Middle	1-4
51	25_34	51	kilimanjaro-rural	rural	sec/higher	no	no	no or unsure	yes	yes	no	no	married/liveP	northern	5100702	1.24943	Not working	Middle	1-4
51	15_24	51	kilimanjaro-rural	rural	primary	no	no	no or unsure	yes	yes	no	no	wid/div/sep	northern	5101203	1.24943	Not working	Middle	1-4
51	15_24	51	kilimanjaro-rural	rural	sec/higher	no	no	no or unsure	yes	no	no	no	unmarried	northern	5101204	1.24943	Not working	Middle	None
51	15_24	51	kilimanjaro-rural	rural	primary	no	no	no or unsure	yes	yes	no	no	married/liveP	northern	5101605	1.24943	Working	Middle	1-4
51	15_24	51	kilimanjaro-rural	rural	primary	no	no	no or unsure	yes	yes	no	no	married/liveP	northern	5102002	1.24943	Working	Poor	1-4
51	35_49	51	kilimanjaro-rural	rural	primary	no	no	no or unsure	no	no	no	yes	married/liveP	northern	5102402	1.24943	Working	Poor	1-4
51	25_34	51	kilimanjaro-rural	rural	sec/higher	no	no	no or unsure	yes	no	no	no	unmarried	northern	5102803	1.24943	Working	Middle	1-4
51	35_49	51	kilimanjaro-rural	rural	sec/higher	yes	yes	no or unsure	yes	no	no	no	married/liveP	northern	5103202	1.24943	Working	Rich	1-4
51	35_49	51	kilimanjaro-rural	rural	sec/higher	no	no	no or unsure	yes	no	no	yes	married/liveP	northern	5103602	1.24943	Working	Middle	>4
51	35_49	51	kilimanjaro-rural	rural	primary	no	no	no or unsure	yes	no	no	no	married/liveP	northern	5104002	1.24943	Working	Middle	>4
51	35_49	51	kilimanjaro-rural	rural	sec/higher	no	no	no or unsure	yes	no	no	no	married/liveP	northern	5105202	1.24943	Working	Middle	>4
51	25_34	51	kilimanjaro-rural	rural	primary	no	no	yes	yes	no	no	no	wid/div/sep	northern	5105603	1.24943	Working	Middle	1-4
51	25_34	51	kilimanjaro-rural	rural	primary	no	no	yes	no	no	no	no	married/liveP	northern	5106002	1.24943	Working	Middle	1-4
51	15_24	51	kilimanjaro-rural	rural	primary	no	no	no or unsure	yes	yes	no	no	married/liveP	northern	5106502	1.24943	Working	Poor	1-4
51	15_24	51	kilimanjaro-rural	rural	sec/higher	yes	no	yes	yes	no	no	no	married/liveP	northern	5107304	1.24943	Working	Middle	None
51	15_24	51	kilimanjaro-rural	rural	sec/higher	no	no	no or unsure	no	no	no	no	married/liveP	northern	5107306	1.24943	Working	Middle	1-4
51	35_49	51	kilimanjaro-rural	rural	primary	no	no	no or unsure	yes	no	no	yes	married/liveP	northern	5107702	1.24943	Working	Poor	>4
51	15_24	51	kilimanjaro-rural	rural	sec/higher	yes	no	no or unsure	yes	no	no	no	unmarried	northern	5108904	1.24943	Working	Middle	None
52	25_34	52	kilimanjaro-rural	rural	sec/higher	yes	yes	no or unsure	yes	yes	yes	no	married/liveP	northern	5201002	1.23549	Working	Rich	1-4
52	15_24	52	kilimanjaro-rural	rural	sec/higher	no	no	no or unsure	yes	no	yes	no	unmarried	northern	5201003	1.23549	Working	Rich	None
52	35_49	52	kilimanjaro-rural	rural	primary	yes	no	no or unsure	no	no	no	no	married/liveP	northern	5205702	1.23549	Working	Middle	1-4
52	35_49	52	kilimanjaro-rural	rural	primary	yes	yes	no or unsure	yes	no	no	no	married/liveP	northern	5206302	1.23549	Working	Rich	>4
52	25_34	52	kilimanjaro-rural	rural	sec/higher	yes	yes	yes	yes	no	no	no	wid/div/sep	northern	5206303	1.23549	Working	Rich	None
52	35_49	52	kilimanjaro-rural	rural	primary	yes	yes	no or unsure	no	no	no	no	unmarried	northern	5207702	1.23549	Working	Rich	1-4
52	35_49	52	kilimanjaro-rural	rural	primary	no	no	no or unsure	yes	no	no	no	wid/div/sep	northern	5208301	1.23549	Working	Middle	1-4
52	25_34	52	kilimanjaro-rural	rural	primary	yes	no	no or unsure	yes	yes	no	no	married/liveP	northern	5209001	1.23549	Not working	Middle	1-4
52	15_24	52	kilimanjaro-rural	rural	sec/higher	yes	no	no or unsure	no	no	no	no	unmarried	northern	5209702	1.23549	Not working	Rich	None
52	35_49	52	kilimanjaro-rural	rural	primary	no	no	no or unsure	no	no	yes	no	married/liveP	northern	5210301	1.23549	Not working	Middle	1-4
52	15_24	52	kilimanjaro-rural	rural	primary	no	no	no or unsure	yes	no	yes	no	unmarried	northern	5210302	1.23549	Not working	Middle	None
52	15_24	52	kilimanjaro-rural	rural	sec/higher	yes	no	no or unsure	no	no	yes	no	unmarried	northern	5213002	1.23549	Not working	Rich	None
52	25_34	52	kilimanjaro-rural	rural	primary	yes	yes	no or unsure	yes	yes	yes	no	married/liveP	northern	5214302	1.23549	Working	Rich	>4
52	15_24	52	kilimanjaro-rural	rural	sec/higher	yes	yes	no or unsure	no	no	no	no	unmarried	northern	5214310	1.23549	Working	Rich	None
52	25_34	52	kilimanjaro-rural	rural	sec/higher	yes	no	no or unsure	no	no	no	no	unmarried	northern	5215002	1.23549	Working	Rich	None
52	15_24	52	kilimanjaro-rural	rural	sec/higher	yes	yes	no or unsure	yes	yes	yes	no	married/liveP	northern	5215602	1.23549	Not working	Rich	1-4
52	35_49	52	kilimanjaro-rural	rural	primary	yes	no	no or unsure	no	no	no	yes	wid/div/sep	northern	5216301	1.23549	Working	Rich	1-4
52	15_24	52	kilimanjaro-rural	rural	primary	yes	no	no or unsure	yes	yes	no	no	married/liveP	northern	5217004	1.23549	Working	Middle	1-4
53	25_34	53	kilimanjaro-rural	urban	sec/higher	yes	yes	no or unsure	yes	no	no	yes	married/liveP	northern	5300402	0.914358	Working	Rich	1-4
53	35_49	53	kilimanjaro-rural	urban	primary	yes	no	no or unsure	yes	no	no	no	wid/div/sep	northern	5300701	0.914358	Working	Rich	1-4
53	15_24	53	kilimanjaro-rural	urban	sec/higher	no	no	no or unsure	no	no	no	no	unmarried	northern	5301003	0.914358	Not working	Rich	None
53	15_24	53	kilimanjaro-rural	urban	primary	yes	yes	no or unsure	no	no	no	no	wid/div/sep	northern	5301301	0.914358	Working	Rich	1-4
53	25_34	53	kilimanjaro-rural	urban	sec/higher	yes	yes	yes	no	no	no	no	married/liveP	northern	5301602	0.914358	Working	Rich	1-4
53	25_34	53	kilimanjaro-rural	urban	primary	yes	no	no or unsure	yes	yes	no	no	wid/div/sep	northern	5301901	0.914358	Working	Rich	1-4
53	25_34	53	kilimanjaro-rural	urban	primary	yes	no	yes	no	no	no	no	wid/div/sep	northern	5302201	0.914358	Working	Rich	1-4
53	25_34	53	kilimanjaro-rural	urban	primary	no	yes	no or unsure	no	no	no	no	married/liveP	northern	5302501	0.914358	Not working	Rich	1-4
53	15_24	53	kilimanjaro-rural	urban	sec/higher	yes	yes	no or unsure	no	no	no	no	unmarried	northern	5302801	0.914358	Working	Rich	None
53	25_34	53	kilimanjaro-rural	urban	sec/higher	no	yes	no or unsure	no	no	no	no	unmarried	northern	5303101	0.914358	Working	Rich	None
53	25_34	53	kilimanjaro-rural	urban	sec/higher	no	no	no or unsure	no	no	no	no	wid/div/sep	northern	5303401	0.914358	Working	Rich	1-4
53	35_49	53	kilimanjaro-rural	urban	sec/higher	yes	yes	no or unsure	no	no	no	no	wid/div/sep	northern	5304301	0.914358	Working	Rich	1-4
53	25_34	53	kilimanjaro-rural	urban	sec/higher	no	no	no or unsure	yes	no	no	no	unmarried	northern	5305801	0.914358	Working	Rich	1-4
53	15_24	53	kilimanjaro-rural	urban	sec/higher	yes	yes	yes	yes	no	no	no	married/liveP	northern	5306102	0.914358	Working	Rich	1-4
53	35_49	53	kilimanjaro-rural	urban	primary	yes	yes	no or unsure	yes	yes	no	no	married/liveP	northern	5307002	0.914358	Not working	Rich	1-4
53	25_34	53	kilimanjaro-rural	urban	sec/higher	no	yes	no or unsure	yes	no	no	no	unmarried	northern	5307303	0.914358	Working	Rich	1-4
53	15_24	53	kilimanjaro-rural	urban	primary	no	yes	no or unsure	yes	no	no	no	wid/div/sep	northern	5307304	0.914358	Working	Rich	None
53	25_34	53	kilimanjaro-rural	urban	primary	yes	yes	no or unsure	yes	yes	no	no	married/liveP	northern	5307602	0.914358	Not working	Rich	1-4
53	15_24	53	kilimanjaro-rural	urban	primary	no	no	no or unsure	no	no	no	no	unmarried	northern	5307603	0.914358	Working	Rich	None
54	35_49	54	kilimanjaro-rural	rural	primary	no	no	no or unsure	yes	no	no	yes	unmarried	northern	5402201	1.36972	Working	Rich	1-4
54	35_49	54	kilimanjaro-rural	rural	primary	yes	no	no or unsure	no	no	no	no	married/liveP	northern	5404203	1.36972	Working	Middle	1-4
54	15_24	54	kilimanjaro-rural	rural	sec/higher	no	no	no or unsure	yes	yes	no	no	married/liveP	northern	5407202	1.36972	Not working	Poor	1-4
54	35_49	54	kilimanjaro-rural	rural	primary	yes	no	no or unsure	no	no	no	no	married/liveP	northern	5408302	1.36972	Working	Rich	1-4
54	35_49	54	kilimanjaro-rural	rural	primary	no	yes	no or unsure	no	no	yes	no	married/liveP	northern	5408802	1.36972	Working	Rich	1-4
54	35_49	54	kilimanjaro-rural	rural	primary	no	no	no or unsure	no	no	no	yes	wid/div/sep	northern	5409301	1.36972	Working	Rich	>4
54	15_24	54	kilimanjaro-rural	rural	primary	no	no	no or unsure	no	yes	no	no	unmarried	northern	5409302	1.36972	Working	Rich	1-4
54	35_49	54	kilimanjaro-rural	rural	primary	no	no	no or unsure	yes	no	no	no	wid/div/sep	northern	5412801	1.36972	Working	Middle	1-4
55	25_34	55	kilimanjaro-rural	rural	sec/higher	yes	yes	yes	yes	no	no	no	unmarried	northern	5501003	1.23698	Working	Rich	1-4
55	25_34	55	kilimanjaro-rural	rural	sec/higher	yes	yes	no or unsure	yes	no	yes	no	married/liveP	northern	5501802	1.23698	Working	Rich	1-4
55	15_24	55	kilimanjaro-rural	rural	sec/higher	no	yes	no or unsure	no	no	no	no	married/liveP	northern	5502204	1.23698	Working	Rich	1-4
55	15_24	55	kilimanjaro-rural	rural	sec/higher	no	yes	no or unsure	yes	no	no	no	unmarried	northern	5502205	1.23698	Not working	Rich	None
55	35_49	55	kilimanjaro-rural	rural	sec/higher	yes	yes	no or unsure	yes	no	yes	no	married/liveP	northern	5503902	1.23698	Working	Rich	1-4
55	25_34	55	kilimanjaro-rural	rural	primary	no	no	no or unsure	yes	no	no	no	married/liveP	northern	5503904	1.23698	Working	Rich	1-4
55	35_49	55	kilimanjaro-rural	rural	primary	no	no	no or unsure	yes	yes	no	no	married/liveP	northern	5505502	1.23698	Working	Middle	>4
55	15_24	55	kilimanjaro-rural	rural	primary	no	no	yes	yes	no	no	no	married/liveP	northern	5506002	1.23698	Not working	Poor	1-4
55	25_34	55	kilimanjaro-rural	rural	sec/higher	yes	yes	yes	no	no	no	no	married/liveP	northern	5507602	1.23698	Not working	Rich	1-4
55	25_34	55	kilimanjaro-rural	rural	sec/higher	yes	no	no or unsure	yes	yes	no	no	married/liveP	northern	5508403	1.23698	Working	Rich	1-4
55	15_24	55	kilimanjaro-rural	rural	primary	no	no	no or unsure	no	no	no	no	married/liveP	northern	5509704	1.23698	Not working	Rich	1-4
55	35_49	55	kilimanjaro-rural	rural	primary	yes	yes	no or unsure	yes	no	no	no	married/liveP	northern	5510102	1.23698	Working	Rich	1-4
55	15_24	55	kilimanjaro-rural	rural	sec/higher	yes	yes	yes	yes	no	no	no	unmarried	northern	5510503	1.23698	Working	Rich	None
56	35_49	56	kilimanjaro-rural	rural	no_edu	no	no	no or unsure	yes	no	no	no	married/liveP	northern	5600402	1.24718	Working	Poor	>4
56	35_49	56	kilimanjaro-rural	rural	primary	yes	yes	no or unsure	yes	no	no	no	married/liveP	northern	5601702	1.24718	Working	Rich	1-4
56	35_49	56	kilimanjaro-rural	rural	primary	yes	no	no or unsure	yes	no	no	no	wid/div/sep	northern	5602201	1.24718	Working	Poor	1-4
56	25_34	56	kilimanjaro-rural	rural	primary	yes	no	yes	yes	no	no	yes	married/liveP	northern	5602602	1.24718	Working	Middle	1-4
56	25_34	56	kilimanjaro-rural	rural	sec/higher	no	no	yes	yes	no	no	no	married/liveP	northern	5604402	1.24718	Not working	Poor	1-4
56	35_49	56	kilimanjaro-rural	rural	primary	no	yes	no or unsure	yes	no	no	no	married/liveP	northern	5605202	1.24718	Working	Middle	1-4
56	35_49	56	kilimanjaro-rural	rural	no_edu	yes	no	no or unsure	yes	no	no	no	married/liveP	northern	5605702	1.24718	Working	Poor	>4
56	15_24	56	kilimanjaro-rural	rural	primary	yes	yes	no or unsure	yes	no	yes	no	unmarried	northern	5606503	1.24718	Not working	Rich	None
56	25_34	56	kilimanjaro-rural	rural	no_edu	no	no	no or unsure	yes	no	no	no	wid/div/sep	northern	5607001	1.24718	Working	Middle	>4
56	35_49	56	kilimanjaro-rural	rural	primary	no	no	no or unsure	yes	no	no	no	married/liveP	northern	5607402	1.24718	Working	Poor	1-4
56	35_49	56	kilimanjaro-rural	rural	no_edu	no	no	no or unsure	no	no	no	no	married/liveP	northern	5608302	1.24718	Working	Poor	>4
56	25_34	56	kilimanjaro-rural	rural	primary	yes	no	no or unsure	yes	no	no	yes	wid/div/sep	northern	5608702	1.24718	Working	Middle	1-4
56	35_49	56	kilimanjaro-rural	rural	primary	no	no	no or unsure	no	no	no	no	wid/div/sep	northern	5609602	1.24718	Working	Middle	1-4
56	15_24	56	kilimanjaro-rural	rural	sec/higher	no	no	no or unsure	yes	no	no	no	unmarried	northern	5609604	1.24718	Not working	Middle	None
56	35_49	56	kilimanjaro-rural	rural	primary	yes	no	no or unsure	yes	no	no	yes	married/liveP	northern	5610402	1.24718	Working	Middle	>4
56	35_49	56	kilimanjaro-rural	rural	primary	yes	yes	no or unsure	yes	no	no	no	married/liveP	northern	5611302	1.24718	Not working	Rich	1-4
57	35_49	57	kilimanjaro-rural	rural	primary	no	no	no or unsure	no	no	no	no	married/liveP	northern	5700702	1.33252	Working	Middle	>4
57	15_24	57	kilimanjaro-rural	rural	sec/higher	no	no	no or unsure	no	no	no	no	unmarried	northern	5700703	1.33252	Working	Middle	None
57	25_34	57	kilimanjaro-rural	rural	primary	no	no	no or unsure	yes	yes	no	no	married/liveP	northern	5701004	1.33252	Working	Poor	>4
57	35_49	57	kilimanjaro-rural	rural	primary	no	no	no or unsure	no	yes	no	yes	married/liveP	northern	5701403	1.33252	Working	Middle	>4
57	35_49	57	kilimanjaro-rural	rural	primary	no	no	no or unsure	yes	no	no	no	married/liveP	northern	5701702	1.33252	Working	Poor	>4
57	25_34	57	kilimanjaro-rural	rural	primary	no	no	no or unsure	no	yes	no	no	married/liveP	northern	5702802	1.33252	Working	Poor	1-4
57	15_24	57	kilimanjaro-rural	rural	primary	yes	yes	no or unsure	no	no	no	no	unmarried	northern	5703503	1.33252	Working	Rich	1-4
57	35_49	57	kilimanjaro-rural	rural	primary	yes	yes	no or unsure	no	no	no	no	wid/div/sep	northern	5704102	1.33252	Working	Rich	>4
57	35_49	57	kilimanjaro-rural	rural	primary	yes	yes	no or unsure	yes	yes	no	yes	married/liveP	northern	5704502	1.33252	Working	Rich	1-4
57	25_34	57	kilimanjaro-rural	rural	sec/higher	yes	yes	no or unsure	no	no	no	no	unmarried	northern	5704504	1.33252	Working	Rich	1-4
57	25_34	57	kilimanjaro-rural	rural	primary	yes	no	no or unsure	no	no	no	no	married/liveP	northern	5705202	1.33252	Working	Middle	1-4
57	15_24	57	kilimanjaro-rural	rural	no_edu	no	no	no or unsure	no	no	no	no	unmarried	northern	5705903	1.33252	Working	Rich	None
57	25_34	57	kilimanjaro-rural	rural	sec/higher	yes	no	no or unsure	no	no	no	no	wid/div/sep	northern	5706604	1.33252	Working	Rich	1-4
57	25_34	57	kilimanjaro-rural	rural	primary	yes	yes	yes	yes	no	no	no	unmarried	northern	5707302	1.33252	Working	Rich	1-4
57	15_24	57	kilimanjaro-rural	rural	sec/higher	yes	yes	no or unsure	no	yes	no	no	unmarried	northern	5707602	1.33252	Working	Rich	1-4
57	35_49	57	kilimanjaro-rural	rural	sec/higher	yes	yes	no or unsure	yes	no	yes	no	married/liveP	northern	5708002	1.33252	Working	Rich	1-4
57	15_24	57	kilimanjaro-rural	rural	sec/higher	yes	yes	no or unsure	no	no	no	no	unmarried	northern	5708004	1.33252	Not working	Rich	None
57	15_24	57	kilimanjaro-rural	rural	sec/higher	yes	yes	no or unsure	no	no	no	no	unmarried	northern	5708005	1.33252	Not working	Rich	None
58	25_34	58	kilimanjaro-urban	rural	primary	yes	yes	no or unsure	yes	no	no	no	wid/div/sep	northern	5800302	1.28279	Working	Rich	1-4
58	25_34	58	kilimanjaro-urban	rural	primary	no	no	no or unsure	yes	no	no	no	married/liveP	northern	5800802	1.28279	Working	Rich	1-4
58	35_49	58	kilimanjaro-urban	rural	primary	no	no	no or unsure	no	no	no	yes	unmarried	northern	5801201	1.28279	Working	Middle	>4
58	25_34	58	kilimanjaro-urban	rural	primary	yes	no	yes	yes	no	no	no	married/liveP	northern	5802505	1.28279	Working	Rich	1-4
58	25_34	58	kilimanjaro-urban	rural	sec/higher	yes	yes	no or unsure	yes	yes	no	no	married/liveP	northern	5802905	1.28279	Not working	Rich	1-4
58	25_34	58	kilimanjaro-urban	rural	primary	yes	yes	no or unsure	yes	yes	no	no	married/liveP	northern	5803801	1.28279	Not working	Rich	1-4
58	15_24	58	kilimanjaro-urban	rural	primary	yes	yes	no or unsure	no	no	no	no	unmarried	northern	5804204	1.28279	Working	Rich	None
58	15_24	58	kilimanjaro-urban	rural	primary	yes	yes	no or unsure	no	no	no	no	unmarried	northern	5804208	1.28279	Working	Rich	None
58	15_24	58	kilimanjaro-urban	rural	sec/higher	no	yes	no or unsure	no	no	no	no	unmarried	northern	5804603	1.28279	Not working	Rich	None
58	15_24	58	kilimanjaro-urban	rural	sec/higher	no	yes	no or unsure	yes	no	no	no	unmarried	northern	5804606	1.28279	Working	Rich	1-4
58	15_24	58	kilimanjaro-urban	rural	sec/higher	no	no	no or unsure	no	no	no	no	unmarried	northern	5805103	1.28279	Not working	Poor	None
58	35_49	58	kilimanjaro-urban	rural	sec/higher	no	no	yes	yes	no	no	yes	married/liveP	northern	5805502	1.28279	Working	Middle	1-4
58	15_24	58	kilimanjaro-urban	rural	sec/higher	yes	yes	no or unsure	no	no	no	no	unmarried	northern	5806403	1.28279	Not working	Rich	None
58	25_34	58	kilimanjaro-urban	rural	primary	yes	yes	no or unsure	yes	yes	no	yes	married/liveP	northern	5806404	1.28279	Working	Rich	1-4
58	25_34	58	kilimanjaro-urban	rural	sec/higher	no	no	yes	yes	no	no	no	married/liveP	northern	5807702	1.28279	Working	Rich	1-4
58	35_49	58	kilimanjaro-urban	rural	primary	yes	yes	no or unsure	yes	no	no	yes	unmarried	northern	5809001	1.28279	Working	Rich	1-4
58	15_24	58	kilimanjaro-urban	rural	primary	yes	yes	no or unsure	no	no	no	no	unmarried	northern	5809003	1.28279	Working	Rich	1-4
58	25_34	58	kilimanjaro-urban	rural	sec/higher	yes	yes	no or unsure	yes	no	no	no	married/liveP	northern	5809402	1.28279	Working	Rich	1-4
58	15_24	58	kilimanjaro-urban	rural	no_edu	yes	yes	no or unsure	no	no	no	no	unmarried	northern	5809405	1.28279	Working	Rich	None
58	15_24	58	kilimanjaro-urban	rural	sec/higher	no	no	no or unsure	no	yes	no	no	married/liveP	northern	5809802	1.28279	Not working	Rich	1-4
58	15_24	58	kilimanjaro-urban	rural	sec/higher	yes	no	no or unsure	yes	yes	no	no	married/liveP	northern	5810204	1.28279	Working	Rich	1-4
58	35_49	58	kilimanjaro-urban	rural	no_edu	yes	yes	no or unsure	yes	no	no	no	unmarried	northern	5811104	1.28279	Working	Rich	1-4
59	35_49	59	kilimanjaro-urban	rural	primary	yes	yes	no or unsure	yes	no	no	no	married/liveP	northern	5900604	1.06497	Working	Rich	1-4
59	15_24	59	kilimanjaro-urban	rural	sec/higher	yes	no	no or unsure	no	no	no	no	unmarried	northern	5902503	1.06497	Not working	Rich	None
59	15_24	59	kilimanjaro-urban	rural	sec/higher	yes	no	no or unsure	no	no	no	no	unmarried	northern	5902504	1.06497	Not working	Rich	None
59	35_49	59	kilimanjaro-urban	rural	primary	no	yes	no or unsure	no	no	no	no	married/liveP	northern	5904102	1.06497	Not working	Rich	1-4
59	35_49	59	kilimanjaro-urban	rural	sec/higher	yes	no	no or unsure	no	yes	no	no	unmarried	northern	5904903	1.06497	Working	Rich	1-4
59	35_49	59	kilimanjaro-urban	rural	sec/higher	no	yes	no or unsure	no	no	yes	yes	married/liveP	northern	5905201	1.06497	Working	Rich	1-4
59	15_24	59	kilimanjaro-urban	rural	sec/higher	no	yes	no or unsure	no	no	no	no	unmarried	northern	5905202	1.06497	Not working	Rich	None
59	25_34	59	kilimanjaro-urban	rural	primary	no	no	no or unsure	yes	no	no	no	married/liveP	northern	5906802	1.06497	Working	Middle	1-4
59	35_49	59	kilimanjaro-urban	rural	primary	no	no	no or unsure	yes	yes	no	no	married/liveP	northern	5907902	1.06497	Working	Rich	1-4
59	15_24	59	kilimanjaro-urban	rural	sec/higher	no	no	no or unsure	no	no	no	no	unmarried	northern	5907903	1.06497	Not working	Rich	None
59	35_49	59	kilimanjaro-urban	rural	primary	yes	no	no or unsure	no	no	no	no	married/liveP	northern	5908302	1.06497	Working	Rich	>4
59	25_34	59	kilimanjaro-urban	rural	primary	no	no	no or unsure	yes	no	no	yes	unmarried	northern	5908702	1.06497	Not working	Rich	1-4
60	25_34	60	kilimanjaro-urban	urban	sec/higher	yes	yes	no or unsure	no	no	no	no	unmarried	northern	6000403	0.905518	Not working	Rich	1-4
60	15_24	60	kilimanjaro-urban	urban	sec/higher	yes	yes	no or unsure	no	no	no	no	unmarried	northern	6000405	0.905518	Not working	Rich	None
60	25_34	60	kilimanjaro-urban	urban	sec/higher	yes	yes	no or unsure	yes	yes	no	yes	unmarried	northern	6000904	0.905518	Not working	Rich	1-4
60	35_49	60	kilimanjaro-urban	urban	sec/higher	no	yes	no or unsure	yes	no	yes	no	married/liveP	northern	6001301	0.905518	Working	Rich	1-4
60	15_24	60	kilimanjaro-urban	urban	sec/higher	no	yes	no or unsure	yes	no	yes	no	unmarried	northern	6001302	0.905518	Not working	Rich	None
60	15_24	60	kilimanjaro-urban	urban	sec/higher	no	yes	no or unsure	yes	no	no	no	unmarried	northern	6001303	0.905518	Not working	Rich	None
60	35_49	60	kilimanjaro-urban	urban	sec/higher	yes	yes	no or unsure	yes	no	no	no	married/liveP	northern	6001802	0.905518	Working	Rich	1-4
60	25_34	60	kilimanjaro-urban	urban	sec/higher	yes	yes	no or unsure	yes	no	no	no	unmarried	northern	6001805	0.905518	Working	Rich	None
60	25_34	60	kilimanjaro-urban	urban	sec/higher	yes	yes	no or unsure	yes	no	yes	no	married/liveP	northern	6002302	0.905518	Not working	Rich	1-4
60	15_24	60	kilimanjaro-urban	urban	sec/higher	yes	yes	no or unsure	no	no	yes	no	unmarried	northern	6002307	0.905518	Not working	Rich	None
60	25_34	60	kilimanjaro-urban	urban	sec/higher	no	no	no or unsure	yes	no	no	no	wid/div/sep	northern	6002308	0.905518	Working	Rich	1-4
60	25_34	60	kilimanjaro-urban	urban	sec/higher	no	no	no or unsure	no	no	no	no	unmarried	northern	6002310	0.905518	Working	Rich	1-4
60	35_49	60	kilimanjaro-urban	urban	sec/higher	no	no	no or unsure	no	no	no	no	unmarried	northern	6003003	0.905518	Not working	Rich	1-4
60	15_24	60	kilimanjaro-urban	urban	primary	yes	yes	no or unsure	no	no	no	no	unmarried	northern	6003004	0.905518	Not working	Rich	None
60	25_34	60	kilimanjaro-urban	urban	sec/higher	yes	yes	no or unsure	no	yes	no	no	married/liveP	northern	6003202	0.905518	Not working	Rich	1-4
60	15_24	60	kilimanjaro-urban	urban	primary	yes	yes	no or unsure	yes	no	no	no	wid/div/sep	northern	6003503	0.905518	Working	Rich	1-4
60	25_34	60	kilimanjaro-urban	urban	sec/higher	no	no	no or unsure	no	no	yes	no	unmarried	northern	6003505	0.905518	Not working	Rich	None
60	35_49	60	kilimanjaro-urban	urban	sec/higher	yes	yes	no or unsure	yes	yes	yes	no	married/liveP	northern	6003702	0.905518	Working	Rich	1-4
60	15_24	60	kilimanjaro-urban	urban	no_edu	yes	yes	no or unsure	no	no	no	no	unmarried	northern	6003705	0.905518	Working	Rich	None
60	15_24	60	kilimanjaro-urban	urban	primary	yes	yes	no or unsure	no	no	no	no	unmarried	northern	6003706	0.905518	Working	Rich	None
60	25_34	60	kilimanjaro-urban	urban	primary	yes	yes	no or unsure	yes	yes	no	no	married/liveP	northern	6004002	0.905518	Working	Rich	1-4
60	25_34	60	kilimanjaro-urban	urban	primary	yes	yes	no or unsure	no	no	no	no	unmarried	northern	6004003	0.905518	Working	Rich	1-4
60	35_49	60	kilimanjaro-urban	urban	primary	yes	yes	no or unsure	yes	no	yes	no	married/liveP	northern	6004202	0.905518	Working	Rich	1-4
60	15_24	60	kilimanjaro-urban	urban	sec/higher	yes	yes	no or unsure	yes	no	no	no	unmarried	northern	6004203	0.905518	Working	Rich	None
60	15_24	60	kilimanjaro-urban	urban	primary	yes	yes	no or unsure	no	no	no	no	unmarried	northern	6004404	0.905518	Not working	Rich	None
60	15_24	60	kilimanjaro-urban	urban	sec/higher	yes	yes	no or unsure	yes	no	no	no	unmarried	northern	6004410	0.905518	Not working	Rich	None
60	15_24	60	kilimanjaro-urban	urban	sec/higher	no	yes	no or unsure	yes	no	yes	no	unmarried	northern	6004903	0.905518	Not working	Rich	None
60	15_24	60	kilimanjaro-urban	urban	sec/higher	no	yes	no or unsure	yes	no	yes	no	unmarried	northern	6004905	0.905518	Not working	Rich	None
60	35_49	60	kilimanjaro-urban	urban	sec/higher	yes	yes	no or unsure	yes	no	no	no	married/liveP	northern	6005102	0.905518	Working	Rich	1-4
60	15_24	60	kilimanjaro-urban	urban	sec/higher	yes	yes	no or unsure	yes	no	yes	no	unmarried	northern	6005103	0.905518	Not working	Rich	None
60	15_24	60	kilimanjaro-urban	urban	sec/higher	yes	yes	no or unsure	no	no	no	no	unmarried	northern	6005105	0.905518	Not working	Rich	None
60	15_24	60	kilimanjaro-urban	urban	primary	yes	yes	no or unsure	yes	no	no	no	unmarried	northern	6005106	0.905518	Working	Rich	None
60	25_34	60	kilimanjaro-urban	urban	sec/higher	yes	yes	no or unsure	no	yes	yes	no	married/liveP	northern	6005402	0.905518	Working	Rich	1-4
60	25_34	60	kilimanjaro-urban	urban	primary	yes	yes	no or unsure	no	no	no	no	unmarried	northern	6005405	0.905518	Not working	Rich	None
60	35_49	60	kilimanjaro-urban	urban	sec/higher	yes	yes	no or unsure	yes	yes	yes	yes	married/liveP	northern	6005601	0.905518	Working	Rich	1-4
60	15_24	60	kilimanjaro-urban	urban	sec/higher	yes	yes	no or unsure	no	no	no	no	unmarried	northern	6005603	0.905518	Working	Rich	None
60	35_49	60	kilimanjaro-urban	urban	sec/higher	no	yes	no or unsure	yes	no	yes	no	unmarried	northern	6005901	0.905518	Working	Rich	1-4
60	25_34	60	kilimanjaro-urban	urban	primary	yes	no	no or unsure	no	no	yes	no	unmarried	northern	6006101	0.905518	Not working	Rich	1-4
60	15_24	60	kilimanjaro-urban	urban	sec/higher	yes	no	no or unsure	no	no	yes	no	unmarried	northern	6006102	0.905518	Not working	Rich	None
61	15_24	61	kilimanjaro-urban	urban	no_edu	yes	yes	no or unsure	no	no	no	no	unmarried	northern	6100105	0.21058	Working	Rich	None
61	25_34	61	kilimanjaro-urban	urban	sec/higher	yes	yes	no or unsure	no	no	no	no	unmarried	northern	6100203	0.21058	Working	Rich	None
61	25_34	61	kilimanjaro-urban	urban	sec/higher	yes	yes	no or unsure	yes	no	no	no	unmarried	northern	6100303	0.21058	Working	Rich	None
61	35_49	61	kilimanjaro-urban	urban	sec/higher	yes	yes	no or unsure	yes	no	no	yes	wid/div/sep	northern	6100601	0.21058	Working	Rich	1-4
61	35_49	61	kilimanjaro-urban	urban	primary	no	no	no or unsure	yes	no	no	no	wid/div/sep	northern	6100703	0.21058	Working	Rich	1-4
61	15_24	61	kilimanjaro-urban	urban	sec/higher	no	yes	no or unsure	no	no	yes	no	unmarried	northern	6100808	0.21058	Not working	Rich	None
61	15_24	61	kilimanjaro-urban	urban	sec/higher	no	yes	no or unsure	no	no	no	no	unmarried	northern	6100903	0.21058	Not working	Rich	None
61	15_24	61	kilimanjaro-urban	urban	sec/higher	no	yes	no or unsure	no	no	no	no	unmarried	northern	6100904	0.21058	Not working	Rich	None
61	25_34	61	kilimanjaro-urban	urban	primary	no	no	no or unsure	yes	no	no	no	wid/div/sep	northern	6101001	0.21058	Working	Rich	1-4
61	35_49	61	kilimanjaro-urban	urban	sec/higher	no	yes	no or unsure	yes	no	no	no	wid/div/sep	northern	6101303	0.21058	Working	Rich	1-4
61	25_34	61	kilimanjaro-urban	urban	sec/higher	no	yes	no or unsure	no	no	yes	yes	married/liveP	northern	6101402	0.21058	Working	Rich	1-4
61	25_34	61	kilimanjaro-urban	urban	sec/higher	yes	yes	no or unsure	yes	no	no	no	married/liveP	northern	6101502	0.21058	Working	Rich	1-4
61	35_49	61	kilimanjaro-urban	urban	primary	yes	no	no or unsure	yes	no	no	yes	married/liveP	northern	6101602	0.21058	Working	Rich	1-4
61	25_34	61	kilimanjaro-urban	urban	sec/higher	yes	yes	no or unsure	yes	yes	yes	no	married/liveP	northern	6102202	0.21058	Working	Rich	1-4
61	15_24	61	kilimanjaro-urban	urban	sec/higher	yes	yes	no or unsure	yes	no	yes	no	unmarried	northern	6102203	0.21058	Working	Rich	None
61	15_24	61	kilimanjaro-urban	urban	primary	yes	yes	no or unsure	yes	no	no	no	unmarried	northern	6102204	0.21058	Working	Rich	None
61	35_49	61	kilimanjaro-urban	urban	primary	yes	yes	no or unsure	yes	no	no	no	married/liveP	northern	6102402	0.21058	Working	Rich	>4
61	15_24	61	kilimanjaro-urban	urban	sec/higher	yes	yes	no or unsure	yes	no	no	no	unmarried	northern	6102404	0.21058	Working	Rich	None
61	15_24	61	kilimanjaro-urban	urban	primary	yes	yes	no or unsure	no	yes	no	no	married/liveP	northern	6102502	0.21058	Working	Rich	1-4
61	15_24	61	kilimanjaro-urban	urban	primary	yes	yes	no or unsure	no	no	no	no	unmarried	northern	6102504	0.21058	Not working	Rich	None
61	15_24	61	kilimanjaro-urban	urban	primary	no	no	no or unsure	no	no	no	no	married/liveP	northern	6102603	0.21058	Not working	Middle	1-4
62	35_49	62	kilimanjaro-urban	urban	sec/higher	yes	yes	no or unsure	no	no	no	yes	married/liveP	northern	6200102	0.485953	Working	Rich	1-4
62	35_49	62	kilimanjaro-urban	urban	primary	yes	yes	no or unsure	yes	no	no	yes	married/liveP	northern	6201202	0.485953	Working	Rich	1-4
62	25_34	62	kilimanjaro-urban	urban	sec/higher	no	yes	no or unsure	yes	no	no	no	wid/div/sep	northern	6201701	0.485953	Working	Rich	1-4
62	35_49	62	kilimanjaro-urban	urban	primary	no	no	no or unsure	yes	no	no	no	married/liveP	northern	6202202	0.485953	Working	Rich	1-4
62	15_24	62	kilimanjaro-urban	urban	primary	no	yes	no or unsure	no	no	no	no	unmarried	northern	6202708	0.485953	Working	Rich	None
62	25_34	62	kilimanjaro-urban	urban	sec/higher	yes	yes	no or unsure	yes	yes	no	yes	married/liveP	northern	6203702	0.485953	Working	Rich	1-4
62	35_49	62	kilimanjaro-urban	urban	primary	no	yes	no or unsure	yes	no	no	no	married/liveP	northern	6204702	0.485953	Not working	Rich	1-4
62	25_34	62	kilimanjaro-urban	urban	sec/higher	yes	yes	no or unsure	no	yes	no	no	married/liveP	northern	6205202	0.485953	Working	Rich	1-4
62	35_49	62	kilimanjaro-urban	urban	primary	yes	no	no or unsure	no	no	no	yes	married/liveP	northern	6205702	0.485953	Not working	Rich	1-4
62	35_49	62	kilimanjaro-urban	urban	primary	yes	yes	no or unsure	yes	no	no	no	married/liveP	northern	6206202	0.485953	Working	Rich	1-4
62	15_24	62	kilimanjaro-urban	urban	sec/higher	yes	yes	no or unsure	yes	no	no	no	unmarried	northern	6206204	0.485953	Not working	Rich	None
62	35_49	62	kilimanjaro-urban	urban	primary	yes	yes	no or unsure	yes	yes	no	no	unmarried	northern	6206207	0.485953	Working	Rich	1-4
62	15_24	62	kilimanjaro-urban	urban	sec/higher	no	no	no or unsure	no	no	yes	no	unmarried	northern	6206702	0.485953	Working	Rich	None
62	35_49	62	kilimanjaro-urban	urban	primary	no	no	no or unsure	no	no	no	no	wid/div/sep	northern	6207801	0.485953	Not working	Rich	1-4
62	15_24	62	kilimanjaro-urban	urban	sec/higher	no	no	yes	no	no	no	yes	unmarried	northern	6207802	0.485953	Working	Rich	None
62	25_34	62	kilimanjaro-urban	urban	sec/higher	yes	yes	yes	yes	no	no	no	married/liveP	northern	6208802	0.485953	Not working	Rich	1-4
62	25_34	62	kilimanjaro-urban	urban	sec/higher	yes	no	no or unsure	yes	no	no	no	unmarried	northern	6209302	0.485953	Working	Rich	1-4
62	15_24	62	kilimanjaro-urban	urban	sec/higher	yes	no	no or unsure	yes	no	no	no	wid/div/sep	northern	6209303	0.485953	Not working	Rich	1-4
62	15_24	62	kilimanjaro-urban	urban	sec/higher	yes	yes	no or unsure	no	no	yes	no	unmarried	northern	6209805	0.485953	Not working	Rich	None
62	15_24	62	kilimanjaro-urban	urban	primary	yes	yes	no or unsure	yes	no	no	no	unmarried	northern	6209806	0.485953	Not working	Rich	None
62	15_24	62	kilimanjaro-urban	urban	sec/higher	yes	yes	no or unsure	no	no	no	no	unmarried	northern	6209807	0.485953	Not working	Rich	None
62	15_24	62	kilimanjaro-urban	urban	sec/higher	yes	yes	no or unsure	yes	yes	no	no	married/liveP	northern	6210302	0.485953	Not working	Rich	1-4
62	15_24	62	kilimanjaro-urban	urban	primary	yes	yes	no or unsure	no	no	no	no	unmarried	northern	6210802	0.485953	Working	Rich	None
62	35_49	62	kilimanjaro-urban	urban	primary	no	no	no or unsure	yes	no	no	no	unmarried	northern	6211301	0.485953	Working	Middle	1-4
62	15_24	62	kilimanjaro-urban	urban	sec/higher	no	no	no or unsure	no	no	no	no	unmarried	northern	6211305	0.485953	Working	Middle	None
62	25_34	62	kilimanjaro-urban	urban	primary	no	no	no or unsure	yes	no	no	no	wid/div/sep	northern	6211801	0.485953	Working	Rich	1-4
62	25_34	62	kilimanjaro-urban	urban	primary	no	no	no or unsure	no	no	no	no	wid/div/sep	northern	6211802	0.485953	Working	Rich	1-4
62	25_34	62	kilimanjaro-urban	urban	primary	no	no	yes	yes	no	no	yes	married/liveP	northern	6212302	0.485953	Working	Rich	1-4
62	25_34	62	kilimanjaro-urban	urban	sec/higher	no	no	yes	yes	no	yes	no	married/liveP	northern	6212802	0.485953	Working	Rich	None
63	25_34	63	kilimanjaro-urban	urban	primary	yes	yes	no or unsure	yes	no	no	no	married/liveP	northern	6301202	0.58527	Working	Rich	1-4
63	15_24	63	kilimanjaro-urban	urban	primary	yes	yes	no or unsure	yes	no	yes	no	unmarried	northern	6301203	0.58527	Not working	Rich	None
63	35_49	63	kilimanjaro-urban	urban	primary	no	no	no or unsure	no	no	no	yes	married/liveP	northern	6301901	0.58527	Working	Rich	1-4
63	35_49	63	kilimanjaro-urban	urban	sec/higher	yes	yes	no or unsure	no	no	yes	no	married/liveP	northern	6302603	0.58527	Working	Rich	None
63	15_24	63	kilimanjaro-urban	urban	primary	yes	yes	no or unsure	no	no	no	no	unmarried	northern	6302605	0.58527	Working	Rich	None
63	25_34	63	kilimanjaro-urban	urban	sec/higher	yes	yes	yes	yes	no	no	no	married/liveP	northern	6302902	0.58527	Working	Rich	1-4
63	35_49	63	kilimanjaro-urban	urban	sec/higher	no	yes	no or unsure	yes	no	yes	no	married/liveP	northern	6303302	0.58527	Working	Rich	1-4
63	35_49	63	kilimanjaro-urban	urban	primary	yes	yes	no or unsure	yes	no	yes	yes	married/liveP	northern	6303902	0.58527	Working	Rich	1-4
63	15_24	63	kilimanjaro-urban	urban	primary	yes	yes	no or unsure	no	no	no	no	unmarried	northern	6303905	0.58527	Working	Rich	None
63	25_34	63	kilimanjaro-urban	urban	sec/higher	yes	yes	no or unsure	no	yes	no	no	married/liveP	northern	6303907	0.58527	Working	Rich	1-4
63	15_24	63	kilimanjaro-urban	urban	sec/higher	yes	no	yes	no	no	no	no	married/liveP	northern	6304302	0.58527	Working	Rich	None
63	25_34	63	kilimanjaro-urban	urban	primary	no	no	no or unsure	yes	no	no	no	married/liveP	northern	6304602	0.58527	Working	Rich	1-4
63	25_34	63	kilimanjaro-urban	urban	sec/higher	yes	no	yes	yes	no	no	no	married/liveP	northern	6305002	0.58527	Working	Rich	1-4
63	25_34	63	kilimanjaro-urban	urban	sec/higher	yes	yes	no or unsure	yes	yes	no	no	married/liveP	northern	6305302	0.58527	Not working	Rich	1-4
63	35_49	63	kilimanjaro-urban	urban	primary	yes	yes	no or unsure	yes	no	no	no	married/liveP	northern	6305702	0.58527	Working	Rich	1-4
63	15_24	63	kilimanjaro-urban	urban	primary	yes	yes	no or unsure	no	no	no	no	unmarried	northern	6305706	0.58527	Working	Rich	None
63	35_49	63	kilimanjaro-urban	urban	primary	no	yes	no or unsure	no	no	no	no	wid/div/sep	northern	6306001	0.58527	Working	Rich	1-4
63	15_24	63	kilimanjaro-urban	urban	sec/higher	no	yes	no or unsure	yes	no	no	yes	unmarried	northern	6306002	0.58527	Working	Rich	None
63	25_34	63	kilimanjaro-urban	urban	primary	yes	yes	yes	yes	no	no	no	married/liveP	northern	6306702	0.58527	Working	Rich	1-4
63	35_49	63	kilimanjaro-urban	urban	primary	yes	yes	no or unsure	no	no	no	no	married/liveP	northern	6307102	0.58527	Working	Rich	1-4
63	25_34	63	kilimanjaro-urban	urban	sec/higher	no	yes	no or unsure	yes	yes	yes	yes	married/liveP	northern	6307402	0.58527	Working	Rich	1-4
63	25_34	63	kilimanjaro-urban	urban	primary	no	yes	no or unsure	no	no	no	no	wid/div/sep	northern	6307403	0.58527	Working	Rich	1-4
63	15_24	63	kilimanjaro-urban	urban	sec/higher	no	yes	no or unsure	yes	no	no	no	unmarried	northern	6307803	0.58527	Not working	Rich	None
63	35_49	63	kilimanjaro-urban	urban	sec/higher	yes	yes	no or unsure	no	no	yes	yes	married/liveP	northern	6308102	0.58527	Working	Rich	1-4
63	35_49	63	kilimanjaro-urban	urban	sec/higher	yes	yes	no or unsure	yes	no	no	no	wid/div/sep	northern	6308802	0.58527	Working	Rich	1-4
64	35_49	64	kilimanjaro-urban	rural	primary	yes	no	no or unsure	no	no	no	yes	wid/div/sep	northern	6400803	1.32909	Working	Rich	1-4
64	15_24	64	kilimanjaro-urban	rural	sec/higher	yes	yes	no or unsure	yes	yes	no	no	married/liveP	northern	6404004	1.32909	Working	Rich	1-4
64	35_49	64	kilimanjaro-urban	rural	primary	no	no	no or unsure	no	no	no	no	wid/div/sep	northern	6406402	1.32909	Not working	Poor	None
64	35_49	64	kilimanjaro-urban	rural	primary	no	no	no or unsure	yes	no	no	no	married/liveP	northern	6407202	1.32909	Not working	Poor	>4
64	15_24	64	kilimanjaro-urban	rural	sec/higher	no	no	yes	no	no	no	no	married/liveP	northern	6408003	1.32909	Not working	Middle	1-4
64	15_24	64	kilimanjaro-urban	rural	sec/higher	no	no	no or unsure	yes	yes	no	no	married/liveP	northern	6408802	1.32909	Working	Middle	1-4
64	35_49	64	kilimanjaro-urban	rural	sec/higher	yes	yes	no or unsure	yes	yes	no	no	married/liveP	northern	6410402	1.32909	Working	Rich	1-4
64	15_24	64	kilimanjaro-urban	rural	sec/higher	no	yes	no or unsure	no	no	no	no	unmarried	northern	6412003	1.32909	Not working	Rich	None
64	35_49	64	kilimanjaro-urban	rural	primary	no	no	no or unsure	yes	no	no	no	married/liveP	northern	6413604	1.32909	Working	Rich	>4
64	35_49	64	kilimanjaro-urban	rural	sec/higher	yes	yes	no or unsure	yes	no	no	no	married/liveP	northern	6415202	1.32909	Working	Rich	1-4
64	25_34	64	kilimanjaro-urban	rural	sec/higher	yes	yes	no or unsure	yes	no	no	yes	married/liveP	northern	6416802	1.32909	Not working	Rich	1-4
64	15_24	64	kilimanjaro-urban	rural	sec/higher	no	yes	no or unsure	yes	no	no	no	unmarried	northern	6418403	1.32909	Not working	Rich	None
64	15_24	64	kilimanjaro-urban	rural	sec/higher	no	no	no or unsure	no	no	no	no	unmarried	northern	6418404	1.32909	Not working	Rich	None
64	35_49	64	kilimanjaro-urban	rural	primary	no	no	no or unsure	yes	yes	no	no	married/liveP	northern	6420002	1.32909	Not working	Middle	>4
64	25_34	64	kilimanjaro-urban	rural	sec/higher	yes	yes	no or unsure	yes	yes	no	no	unmarried	northern	6420802	1.32909	Working	Rich	1-4
65	35_49	65	tanga-rural	urban	primary	no	no	no or unsure	no	no	no	no	married/liveP	northern	6500502	1.85744	Working	Middle	1-4
65	25_34	65	tanga-rural	urban	primary	yes	no	no or unsure	yes	no	no	no	married/liveP	northern	6500703	1.85744	Working	Rich	1-4
65	15_24	65	tanga-rural	urban	sec/higher	yes	yes	no or unsure	yes	no	no	no	unmarried	northern	6501004	1.85744	Not working	Rich	None
65	25_34	65	tanga-rural	urban	primary	yes	yes	no or unsure	no	yes	no	yes	wid/div/sep	northern	6502002	1.85744	Working	Rich	1-4
65	15_24	65	tanga-rural	urban	sec/higher	yes	yes	no or unsure	yes	no	no	no	unmarried	northern	6502004	1.85744	Not working	Rich	None
65	35_49	65	tanga-rural	urban	primary	yes	yes	no or unsure	yes	no	no	no	wid/div/sep	northern	6502301	1.85744	Working	Rich	1-4
65	25_34	65	tanga-rural	urban	sec/higher	yes	yes	no or unsure	no	no	no	no	married/liveP	northern	6502303	1.85744	Working	Rich	1-4
65	35_49	65	tanga-rural	urban	sec/higher	yes	yes	no or unsure	yes	no	no	no	unmarried	northern	6502503	1.85744	Working	Rich	None
65	25_34	65	tanga-rural	urban	sec/higher	yes	yes	no or unsure	yes	no	no	no	unmarried	northern	6502504	1.85744	Working	Rich	1-4
65	15_24	65	tanga-rural	urban	sec/higher	yes	yes	no or unsure	yes	no	no	no	unmarried	northern	6502505	1.85744	Not working	Rich	None
65	35_49	65	tanga-rural	urban	sec/higher	yes	yes	no or unsure	no	no	yes	yes	married/liveP	northern	6502802	1.85744	Working	Rich	1-4
65	35_49	65	tanga-rural	urban	primary	yes	yes	no or unsure	yes	no	no	no	married/liveP	northern	6503002	1.85744	Working	Rich	1-4
65	35_49	65	tanga-rural	urban	sec/higher	yes	yes	no or unsure	yes	no	yes	no	unmarried	northern	6503301	1.85744	Working	Rich	1-4
65	35_49	65	tanga-rural	urban	primary	yes	no	no or unsure	yes	yes	no	no	married/liveP	northern	6503502	1.85744	Working	Middle	1-4
65	25_34	65	tanga-rural	urban	primary	yes	no	no or unsure	yes	yes	no	no	married/liveP	northern	6503802	1.85744	Working	Poor	1-4
65	25_34	65	tanga-rural	urban	sec/higher	no	yes	no or unsure	yes	no	no	no	married/liveP	northern	6504002	1.85744	Working	Rich	1-4
65	25_34	65	tanga-rural	urban	sec/higher	no	yes	no or unsure	yes	yes	no	no	married/liveP	northern	6504003	1.85744	Not working	Rich	1-4
65	15_24	65	tanga-rural	urban	sec/higher	no	yes	no or unsure	no	no	no	no	unmarried	northern	6504004	1.85744	Not working	Rich	None
65	35_49	65	tanga-rural	urban	primary	yes	yes	no or unsure	yes	no	yes	yes	married/liveP	northern	6504302	1.85744	Working	Rich	1-4
65	35_49	65	tanga-rural	urban	sec/higher	yes	yes	no or unsure	yes	no	yes	yes	married/liveP	northern	6504802	1.85744	Working	Rich	1-4
65	35_49	65	tanga-rural	urban	sec/higher	yes	yes	no or unsure	no	no	yes	no	married/liveP	northern	6505102	1.85744	Working	Rich	1-4
65	25_34	65	tanga-rural	urban	sec/higher	yes	yes	no or unsure	yes	yes	yes	no	married/liveP	northern	6505302	1.85744	Working	Rich	1-4
65	15_24	65	tanga-rural	urban	primary	yes	yes	no or unsure	no	no	no	no	married/liveP	northern	6505802	1.85744	Not working	Rich	None
65	25_34	65	tanga-rural	urban	sec/higher	no	no	no or unsure	no	no	no	no	married/liveP	northern	6506102	1.85744	Not working	Rich	None
65	25_34	65	tanga-rural	urban	sec/higher	no	yes	no or unsure	no	yes	yes	no	married/liveP	northern	6506602	1.85744	Working	Rich	1-4
65	15_24	65	tanga-rural	urban	primary	no	no	no or unsure	no	no	no	no	unmarried	northern	6506604	1.85744	Working	Rich	None
66	25_34	66	tanga-rural	rural	no_edu	no	no	no or unsure	yes	no	no	no	married/liveP	northern	6600402	1.01508	Working	Poor	1-4
66	35_49	66	tanga-rural	rural	primary	no	no	no or unsure	yes	yes	no	no	married/liveP	northern	6600902	1.01508	Working	Poor	1-4
66	25_34	66	tanga-rural	rural	primary	yes	no	no or unsure	yes	no	no	no	married/liveP	northern	6601102	1.01508	Working	Middle	1-4
66	15_24	66	tanga-rural	rural	sec/higher	no	no	no or unsure	yes	no	no	no	wid/div/sep	northern	6601503	1.01508	Not working	Middle	1-4
66	25_34	66	tanga-rural	rural	no_edu	no	no	no or unsure	yes	yes	no	no	married/liveP	northern	6601902	1.01508	Working	Poor	1-4
66	15_24	66	tanga-rural	rural	primary	no	no	no or unsure	yes	no	no	no	unmarried	northern	6602103	1.01508	Not working	Poor	None
66	35_49	66	tanga-rural	rural	primary	yes	no	no or unsure	no	no	no	no	wid/div/sep	northern	6602501	1.01508	Working	Poor	>4
66	25_34	66	tanga-rural	rural	no_edu	no	no	no or unsure	yes	no	no	no	married/liveP	northern	6602702	1.01508	Working	Poor	1-4
66	25_34	66	tanga-rural	rural	primary	no	no	no or unsure	yes	yes	no	no	married/liveP	northern	6603104	1.01508	Working	Poor	1-4
66	15_24	66	tanga-rural	rural	sec/higher	no	no	no or unsure	no	no	no	no	unmarried	northern	6603603	1.01508	Not working	Middle	None
66	15_24	66	tanga-rural	rural	primary	no	no	no or unsure	yes	yes	no	no	married/liveP	northern	6603604	1.01508	Not working	Middle	1-4
66	35_49	66	tanga-rural	rural	no_edu	yes	no	no or unsure	yes	no	no	no	married/liveP	northern	6604002	1.01508	Working	Middle	>4
66	35_49	66	tanga-rural	rural	primary	yes	no	no or unsure	no	no	no	no	married/liveP	northern	6604202	1.01508	Working	Middle	>4
66	15_24	66	tanga-rural	rural	primary	no	no	no or unsure	yes	yes	no	no	married/liveP	northern	6604203	1.01508	Working	Middle	1-4
66	15_24	66	tanga-rural	rural	sec/higher	no	no	no or unsure	no	no	no	no	unmarried	northern	6605003	1.01508	Not working	Poor	None
66	25_34	66	tanga-rural	rural	sec/higher	no	no	no or unsure	yes	yes	no	no	married/liveP	northern	6605402	1.01508	Working	Poor	1-4
67	35_49	67	tanga-rural	rural	no_edu	no	no	no or unsure	yes	yes	no	no	married/liveP	northern	6700202	1.78716	Working	Poor	>4
67	25_34	67	tanga-rural	rural	sec/higher	no	no	no or unsure	yes	yes	no	no	married/liveP	northern	6700603	1.78716	Working	Poor	1-4
67	25_34	67	tanga-rural	rural	primary	yes	no	yes	yes	no	no	no	married/liveP	northern	6700604	1.78716	Working	Poor	1-4
67	35_49	67	tanga-rural	rural	primary	no	no	no or unsure	yes	yes	no	no	married/liveP	northern	6700902	1.78716	Not working	Poor	>4
67	15_24	67	tanga-rural	rural	sec/higher	no	no	no or unsure	yes	no	no	no	unmarried	northern	6700903	1.78716	Not working	Poor	None
67	15_24	67	tanga-rural	rural	primary	no	no	no or unsure	yes	no	no	no	unmarried	northern	6700904	1.78716	Working	Poor	None
67	15_24	67	tanga-rural	rural	sec/higher	no	no	no or unsure	no	no	no	no	wid/div/sep	northern	6701203	1.78716	Not working	Poor	1-4
67	25_34	67	tanga-rural	rural	primary	no	no	no or unsure	no	no	no	no	married/liveP	northern	6701802	1.78716	Working	Poor	1-4
67	15_24	67	tanga-rural	rural	primary	no	no	no or unsure	no	yes	no	no	married/liveP	northern	6702202	1.78716	Not working	Poor	1-4
67	15_24	67	tanga-rural	rural	sec/higher	no	no	no or unsure	no	no	no	no	unmarried	northern	6702503	1.78716	Working	Poor	None
67	25_34	67	tanga-rural	rural	primary	no	no	no or unsure	yes	no	no	no	married/liveP	northern	6703802	1.78716	Not working	Middle	1-4
67	35_49	67	tanga-rural	rural	primary	no	no	yes	no	no	no	no	married/liveP	northern	6704102	1.78716	Working	Poor	>4
67	15_24	67	tanga-rural	rural	primary	no	no	no or unsure	yes	no	no	no	married/liveP	northern	6704702	1.78716	Working	Poor	None
67	35_49	67	tanga-rural	rural	primary	yes	no	no or unsure	yes	no	no	no	married/liveP	northern	6705002	1.78716	Working	Poor	>4
67	15_24	67	tanga-rural	rural	sec/higher	yes	no	no or unsure	yes	no	no	no	unmarried	northern	6705003	1.78716	Not working	Poor	None
67	35_49	67	tanga-rural	rural	no_edu	yes	no	no or unsure	yes	no	no	no	married/liveP	northern	6705302	1.78716	Not working	Middle	>4
67	35_49	67	tanga-rural	rural	no_edu	no	no	no or unsure	no	no	no	no	married/liveP	northern	6706002	1.78716	Working	Poor	>4
67	15_24	67	tanga-rural	rural	primary	yes	yes	no or unsure	yes	yes	no	no	married/liveP	northern	6706302	1.78716	Working	Middle	1-4
67	35_49	67	tanga-rural	rural	no_edu	no	no	no or unsure	yes	yes	no	no	married/liveP	northern	6706602	1.78716	Working	Poor	>4
67	15_24	67	tanga-rural	rural	primary	no	no	no or unsure	yes	yes	no	no	married/liveP	northern	6706903	1.78716	Working	Poor	1-4
67	35_49	67	tanga-rural	rural	no_edu	no	no	no or unsure	yes	no	no	no	wid/div/sep	northern	6707901	1.78716	Working	Poor	>4
67	25_34	67	tanga-rural	rural	primary	no	no	no or unsure	no	no	no	no	married/liveP	northern	6708202	1.78716	Working	Middle	1-4
68	35_49	68	tanga-rural	rural	primary	no	no	no or unsure	yes	no	no	no	married/liveP	northern	6800201	0.789508	Working	Poor	1-4
68	15_24	68	tanga-rural	rural	primary	yes	no	no or unsure	yes	yes	no	no	married/liveP	northern	6800702	0.789508	Not working	Middle	1-4
68	25_34	68	tanga-rural	rural	primary	yes	no	no or unsure	yes	no	no	no	married/liveP	northern	6801902	0.789508	Working	Middle	1-4
68	15_24	68	tanga-rural	rural	primary	yes	no	no or unsure	no	no	no	no	unmarried	northern	6801903	0.789508	Not working	Middle	None
68	25_34	68	tanga-rural	rural	primary	no	no	no or unsure	yes	no	no	no	married/liveP	northern	6802302	0.789508	Working	Middle	1-4
68	25_34	68	tanga-rural	rural	no_edu	no	no	no or unsure	no	yes	no	no	married/liveP	northern	6803601	0.789508	Working	Poor	1-4
68	35_49	68	tanga-rural	rural	primary	yes	no	no or unsure	yes	no	no	no	married/liveP	northern	6804002	0.789508	Working	Middle	1-4
68	25_34	68	tanga-rural	rural	primary	no	no	no or unsure	yes	yes	no	no	married/liveP	northern	6804402	0.789508	Working	Poor	>4
68	15_24	68	tanga-rural	rural	no_edu	no	no	no or unsure	yes	no	no	no	married/liveP	northern	6805202	0.789508	Working	Poor	1-4
68	15_24	68	tanga-rural	rural	no_edu	no	no	no or unsure	yes	yes	no	no	married/liveP	northern	6806102	0.789508	Working	Poor	1-4
68	35_49	68	tanga-rural	rural	primary	no	no	no or unsure	yes	yes	no	no	wid/div/sep	northern	6806501	0.789508	Working	Poor	1-4
68	35_49	68	tanga-rural	rural	primary	yes	no	no or unsure	yes	no	no	no	wid/div/sep	northern	6806901	0.789508	Working	Middle	1-4
68	15_24	68	tanga-rural	rural	primary	yes	no	no or unsure	no	no	no	no	married/liveP	northern	6807303	0.789508	Not working	Rich	None
68	35_49	68	tanga-rural	rural	primary	yes	no	no or unsure	yes	yes	no	no	wid/div/sep	northern	6809403	0.789508	Working	Poor	>4
69	35_49	69	tanga-rural	rural	primary	no	no	no or unsure	yes	yes	no	no	married/liveP	northern	6900102	1.20071	Working	Poor	>4
69	15_24	69	tanga-rural	rural	primary	no	no	no or unsure	yes	yes	no	no	married/liveP	northern	6900702	1.20071	Working	Poor	1-4
69	35_49	69	tanga-rural	rural	primary	no	no	no or unsure	no	no	no	no	wid/div/sep	northern	6901501	1.20071	Working	Poor	>4
69	25_34	69	tanga-rural	rural	primary	no	no	yes	no	no	no	no	married/liveP	northern	6901507	1.20071	Working	Poor	1-4
69	25_34	69	tanga-rural	rural	primary	no	no	no or unsure	yes	no	no	yes	married/liveP	northern	6901801	1.20071	Working	Poor	1-4
69	35_49	69	tanga-rural	rural	no_edu	yes	no	no or unsure	no	no	no	no	married/liveP	northern	6902102	1.20071	Working	Poor	1-4
69	25_34	69	tanga-rural	rural	primary	no	no	no or unsure	yes	yes	no	no	married/liveP	northern	6902702	1.20071	Working	Middle	>4
69	35_49	69	tanga-rural	rural	no_edu	no	no	no or unsure	yes	no	no	no	married/liveP	northern	6902902	1.20071	Working	Poor	1-4
69	35_49	69	tanga-rural	rural	primary	no	no	no or unsure	yes	no	no	no	married/liveP	northern	6903202	1.20071	Working	Poor	1-4
69	25_34	69	tanga-rural	rural	primary	yes	no	no or unsure	yes	yes	no	no	married/liveP	northern	6903502	1.20071	Working	Middle	>4
69	35_49	69	tanga-rural	rural	no_edu	no	no	no or unsure	yes	no	no	no	married/liveP	northern	6903802	1.20071	Not working	Poor	>4
69	15_24	69	tanga-rural	rural	primary	no	no	yes	yes	no	no	no	married/liveP	northern	6903806	1.20071	Working	Poor	None
69	15_24	69	tanga-rural	rural	no_edu	no	no	no or unsure	no	yes	no	no	wid/div/sep	northern	6904403	1.20071	Not working	Poor	1-4
69	25_34	69	tanga-rural	rural	primary	no	no	no or unsure	no	no	no	no	married/liveP	northern	6904602	1.20071	Working	Poor	1-4
69	35_49	69	tanga-rural	rural	primary	no	no	no or unsure	no	no	no	no	married/liveP	northern	6904902	1.20071	Working	Middle	>4
69	15_24	69	tanga-rural	rural	sec/higher	no	no	no or unsure	no	no	no	no	unmarried	northern	6904904	1.20071	Not working	Middle	None
69	15_24	69	tanga-rural	rural	primary	no	no	yes	yes	no	no	no	married/liveP	northern	6904908	1.20071	Not working	Middle	None
69	35_49	69	tanga-rural	rural	primary	no	no	no or unsure	yes	no	no	no	married/liveP	northern	6905502	1.20071	Working	Poor	>4
69	15_24	69	tanga-rural	rural	primary	no	no	no or unsure	yes	no	no	no	unmarried	northern	6905507	1.20071	Not working	Poor	None
69	15_24	69	tanga-rural	rural	primary	no	no	no or unsure	no	no	no	no	married/liveP	northern	6905802	1.20071	Working	Poor	None
69	35_49	69	tanga-rural	rural	primary	no	no	no or unsure	yes	no	no	no	married/liveP	northern	6906002	1.20071	Working	Poor	>4
69	15_24	69	tanga-rural	rural	sec/higher	no	no	no or unsure	yes	yes	no	no	married/liveP	northern	6906602	1.20071	Working	Poor	1-4
69	35_49	69	tanga-rural	rural	primary	no	no	no or unsure	yes	no	no	no	married/liveP	northern	6906901	1.20071	Working	Poor	1-4
70	35_49	70	tanga-rural	rural	primary	yes	no	no or unsure	yes	no	no	no	married/liveP	northern	7000102	2.38453	Working	Middle	1-4
70	15_24	70	tanga-rural	rural	sec/higher	yes	no	no or unsure	yes	no	no	no	unmarried	northern	7000103	2.38453	Not working	Middle	None
70	35_49	70	tanga-rural	rural	primary	yes	no	no or unsure	yes	yes	no	no	married/liveP	northern	7000702	2.38453	Working	Middle	>4
70	35_49	70	tanga-rural	rural	primary	yes	no	yes	yes	no	no	no	married/liveP	northern	7001302	2.38453	Working	Poor	1-4
70	15_24	70	tanga-rural	rural	primary	no	no	no or unsure	yes	yes	no	no	married/liveP	northern	7003003	2.38453	Working	Middle	1-4
70	15_24	70	tanga-rural	rural	primary	yes	no	no or unsure	yes	no	no	no	married/liveP	northern	7003602	2.38453	Working	Middle	1-4
70	35_49	70	tanga-rural	rural	primary	no	no	no or unsure	yes	no	no	no	married/liveP	northern	7005902	2.38453	Working	Middle	>4
70	25_34	70	tanga-rural	rural	primary	no	no	no or unsure	yes	yes	no	no	married/liveP	northern	7005903	2.38453	Not working	Middle	1-4
70	15_24	70	tanga-rural	rural	primary	no	no	no or unsure	yes	no	no	no	unmarried	northern	7005904	2.38453	Not working	Middle	None
70	35_49	70	tanga-rural	rural	primary	yes	no	no or unsure	no	no	no	no	married/liveP	northern	7008702	2.38453	Working	Middle	>4
70	15_24	70	tanga-rural	rural	sec/higher	yes	no	no or unsure	no	no	no	no	unmarried	northern	7008704	2.38453	Not working	Middle	None
70	15_24	70	tanga-rural	rural	primary	yes	no	no or unsure	no	no	no	no	unmarried	northern	7008705	2.38453	Not working	Middle	None
70	35_49	70	tanga-rural	rural	primary	no	no	no or unsure	yes	yes	no	no	married/liveP	northern	7009903	2.38453	Working	Middle	>4
70	25_34	70	tanga-rural	rural	primary	yes	no	no or unsure	no	yes	no	no	married/liveP	northern	7010502	2.38453	Working	Poor	1-4
70	25_34	70	tanga-rural	rural	primary	no	no	yes	yes	no	no	no	married/liveP	northern	7011003	2.38453	Working	Middle	1-4
70	35_49	70	tanga-rural	rural	no_edu	no	no	no or unsure	yes	no	no	no	wid/div/sep	northern	7011601	2.38453	Working	Poor	1-4
70	35_49	70	tanga-rural	rural	primary	no	no	no or unsure	yes	yes	no	no	married/liveP	northern	7012702	2.38453	Working	Poor	>4
70	15_24	70	tanga-rural	rural	sec/higher	yes	no	no or unsure	yes	no	no	no	unmarried	northern	7013303	2.38453	Not working	Middle	None
70	35_49	70	tanga-rural	rural	no_edu	no	no	no or unsure	no	no	no	no	married/liveP	northern	7014502	2.38453	Working	Middle	>4
71	35_49	71	tanga-rural	rural	primary	no	no	no or unsure	yes	no	no	no	married/liveP	northern	7100402	1.81295	Working	Rich	1-4
71	25_34	71	tanga-rural	rural	primary	no	no	yes	yes	no	no	no	married/liveP	northern	7101403	1.81295	Not working	Poor	1-4
71	25_34	71	tanga-rural	rural	primary	no	no	no or unsure	yes	no	no	no	married/liveP	northern	7101909	1.81295	Working	Poor	1-4
71	35_49	71	tanga-rural	rural	sec/higher	yes	yes	no or unsure	yes	yes	no	no	married/liveP	northern	7102302	1.81295	Working	Rich	1-4
71	35_49	71	tanga-rural	rural	primary	yes	no	no or unsure	yes	no	no	no	married/liveP	northern	7102802	1.81295	Working	Middle	1-4
71	25_34	71	tanga-rural	rural	primary	no	no	no or unsure	yes	no	no	no	wid/div/sep	northern	7103809	1.81295	Working	Middle	1-4
71	25_34	71	tanga-rural	rural	primary	no	no	no or unsure	no	no	no	no	married/liveP	northern	7105202	1.81295	Working	Poor	1-4
71	15_24	71	tanga-rural	rural	primary	no	no	no or unsure	yes	no	no	no	unmarried	northern	7105203	1.81295	Working	Poor	None
71	25_34	71	tanga-rural	rural	primary	no	no	no or unsure	yes	no	no	no	married/liveP	northern	7106202	1.81295	Not working	Poor	1-4
71	15_24	71	tanga-rural	rural	sec/higher	yes	no	no or unsure	yes	no	no	no	unmarried	northern	7106603	1.81295	Not working	Middle	None
71	25_34	71	tanga-rural	rural	sec/higher	no	no	no or unsure	yes	no	no	no	wid/div/sep	northern	7107603	1.81295	Working	Poor	1-4
71	15_24	71	tanga-rural	rural	sec/higher	no	no	no or unsure	no	no	no	no	unmarried	northern	7107604	1.81295	Working	Poor	None
71	25_34	71	tanga-rural	rural	primary	yes	no	no or unsure	yes	no	no	no	married/liveP	northern	7108102	1.81295	Not working	Poor	1-4
71	25_34	71	tanga-rural	rural	primary	no	no	no or unsure	yes	yes	no	no	married/liveP	northern	7108502	1.81295	Working	Poor	1-4
71	35_49	71	tanga-rural	rural	primary	no	no	no or unsure	yes	no	no	no	wid/div/sep	northern	7109501	1.81295	Working	Middle	>4
71	15_24	71	tanga-rural	rural	sec/higher	no	no	no or unsure	yes	yes	no	no	married/liveP	northern	7109502	1.81295	Not working	Middle	1-4
71	15_24	71	tanga-rural	rural	sec/higher	no	no	no or unsure	yes	no	no	no	unmarried	northern	7109503	1.81295	Not working	Middle	None
71	35_49	71	tanga-rural	rural	primary	no	no	no or unsure	yes	yes	no	no	married/liveP	northern	7110502	1.81295	Working	Poor	>4
71	35_49	71	tanga-rural	rural	no_edu	no	no	no or unsure	yes	no	no	no	married/liveP	northern	7110902	1.81295	Working	Poor	1-4
71	15_24	71	tanga-rural	rural	primary	no	no	no or unsure	yes	no	no	no	married/liveP	northern	7111402	1.81295	Working	Poor	1-4
71	25_34	71	tanga-rural	rural	primary	yes	yes	no or unsure	yes	yes	no	no	married/liveP	northern	7111902	1.81295	Not working	Rich	1-4
71	25_34	71	tanga-rural	rural	sec/higher	yes	yes	no or unsure	no	no	no	no	wid/div/sep	northern	7112401	1.81295	Working	Rich	1-4
72	15_24	72	tanga-rural	rural	no_edu	yes	no	no or unsure	no	yes	no	no	married/liveP	northern	7200602	2.98885	Not working	Poor	1-4
72	35_49	72	tanga-rural	rural	primary	no	no	no or unsure	yes	yes	no	no	married/liveP	northern	7201302	2.98885	Not working	Poor	>4
72	25_34	72	tanga-rural	rural	sec/higher	no	no	no or unsure	yes	no	yes	no	unmarried	northern	7203101	2.98885	Working	Rich	1-4
72	35_49	72	tanga-rural	rural	no_edu	no	no	no or unsure	no	no	no	no	married/liveP	northern	7204302	2.98885	Not working	Poor	>4
72	15_24	72	tanga-rural	rural	primary	no	no	no or unsure	no	no	no	no	unmarried	northern	7204306	2.98885	Not working	Poor	None
72	25_34	72	tanga-rural	rural	no_edu	yes	no	no or unsure	no	yes	no	no	married/liveP	northern	7204902	2.98885	Not working	Poor	>4
72	15_24	72	tanga-rural	rural	no_edu	no	no	yes	yes	no	no	no	married/liveP	northern	7205502	2.98885	Not working	Poor	1-4
72	25_34	72	tanga-rural	rural	no_edu	no	no	no or unsure	no	no	no	no	married/liveP	northern	7206102	2.98885	Not working	Poor	1-4
72	25_34	72	tanga-rural	rural	primary	no	no	no or unsure	no	yes	no	no	married/liveP	northern	7206104	2.98885	Working	Poor	1-4
72	25_34	72	tanga-rural	rural	primary	no	no	no or unsure	yes	yes	no	no	married/liveP	northern	7206107	2.98885	Not working	Poor	>4
72	15_24	72	tanga-rural	rural	primary	no	no	no or unsure	no	no	no	no	married/liveP	northern	7206108	2.98885	Not working	Poor	None
72	15_24	72	tanga-rural	rural	no_edu	no	no	no or unsure	yes	yes	no	no	married/liveP	northern	7206803	2.98885	Not working	Poor	1-4
72	35_49	72	tanga-rural	rural	no_edu	no	no	no or unsure	yes	yes	no	no	married/liveP	northern	7207402	2.98885	Not working	Poor	1-4
72	25_34	72	tanga-rural	rural	primary	no	no	no or unsure	no	no	no	no	unmarried	northern	7207403	2.98885	Working	Poor	1-4
72	25_34	72	tanga-rural	rural	no_edu	yes	no	no or unsure	no	no	no	no	married/liveP	northern	7208002	2.98885	Not working	Poor	>4
72	35_49	72	tanga-rural	rural	no_edu	no	no	no or unsure	no	no	no	no	married/liveP	northern	7210402	2.98885	Not working	Poor	1-4
72	35_49	72	tanga-rural	rural	no_edu	no	no	yes	no	no	no	no	wid/div/sep	northern	7210406	2.98885	Not working	Poor	>4
72	15_24	72	tanga-rural	rural	no_edu	no	no	no or unsure	no	yes	no	no	married/liveP	northern	7211002	2.98885	Not working	Poor	1-4
72	15_24	72	tanga-rural	rural	no_edu	no	no	yes	yes	no	no	no	married/liveP	northern	7211602	2.98885	Not working	Poor	1-4
72	25_34	72	tanga-rural	rural	sec/higher	yes	no	yes	yes	no	no	no	married/liveP	northern	7212302	2.98885	Working	Poor	1-4
72	25_34	72	tanga-rural	rural	primary	no	no	no or unsure	no	yes	no	no	married/liveP	northern	7212902	2.98885	Not working	Poor	1-4
72	25_34	72	tanga-rural	rural	no_edu	no	no	no or unsure	no	no	no	no	married/liveP	northern	7213502	2.98885	Not working	Poor	1-4
72	25_34	72	tanga-rural	rural	no_edu	yes	no	no or unsure	yes	yes	no	no	married/liveP	northern	7214102	2.98885	Not working	Poor	>4
72	25_34	72	tanga-rural	rural	no_edu	no	no	no or unsure	yes	no	no	no	married/liveP	northern	7214701	2.98885	Working	Poor	>4
72	15_24	72	tanga-rural	rural	no_edu	no	no	no or unsure	no	no	no	no	married/liveP	northern	7215302	2.98885	Working	Poor	1-4
72	15_24	72	tanga-rural	rural	no_edu	no	no	no or unsure	no	yes	no	no	married/liveP	northern	7215902	2.98885	Not working	Poor	1-4
73	35_49	73	tanga-rural	rural	primary	no	no	no or unsure	no	no	no	no	wid/div/sep	northern	7300601	1.76195	Working	Poor	1-4
73	35_49	73	tanga-rural	rural	primary	no	yes	no or unsure	yes	no	no	no	married/liveP	northern	7301302	1.76195	Not working	Poor	1-4
73	25_34	73	tanga-rural	rural	primary	no	no	no or unsure	yes	no	no	no	married/liveP	northern	7302002	1.76195	Not working	Poor	1-4
73	25_34	73	tanga-rural	rural	primary	no	no	no or unsure	yes	yes	no	no	married/liveP	northern	7302802	1.76195	Working	Poor	1-4
73	35_49	73	tanga-rural	rural	primary	yes	no	no or unsure	yes	no	no	no	married/liveP	northern	7303502	1.76195	Working	Poor	1-4
73	25_34	73	tanga-rural	rural	primary	yes	yes	no or unsure	yes	no	no	no	married/liveP	northern	7304201	1.76195	Working	Rich	1-4
73	25_34	73	tanga-rural	rural	primary	yes	yes	no or unsure	yes	no	no	no	married/liveP	northern	7304208	1.76195	Working	Rich	1-4
73	35_49	73	tanga-rural	rural	primary	no	no	no or unsure	yes	yes	no	no	married/liveP	northern	7305602	1.76195	Not working	Poor	>4
73	25_34	73	tanga-rural	rural	primary	no	no	no or unsure	yes	yes	no	no	married/liveP	northern	7307002	1.76195	Working	Poor	1-4
73	25_34	73	tanga-rural	rural	primary	no	no	no or unsure	yes	yes	no	no	married/liveP	northern	7307703	1.76195	Not working	Poor	1-4
73	25_34	73	tanga-rural	rural	sec/higher	yes	no	no or unsure	yes	yes	no	no	married/liveP	northern	7308403	1.76195	Not working	Rich	1-4
73	15_24	73	tanga-rural	rural	sec/higher	yes	no	no or unsure	no	no	no	no	unmarried	northern	7308404	1.76195	Working	Rich	None
73	35_49	73	tanga-rural	rural	primary	yes	no	no or unsure	yes	no	no	no	married/liveP	northern	7309802	1.76195	Working	Middle	>4
73	25_34	73	tanga-rural	rural	sec/higher	yes	no	no or unsure	no	yes	no	no	married/liveP	northern	7311902	1.76195	Working	Middle	1-4
73	15_24	73	tanga-rural	rural	sec/higher	yes	yes	no or unsure	yes	no	no	no	unmarried	northern	7312604	1.76195	Not working	Rich	None
73	25_34	73	tanga-rural	rural	primary	no	no	no or unsure	yes	no	no	no	married/liveP	northern	7315402	1.76195	Not working	Rich	1-4
73	15_24	73	tanga-rural	rural	sec/higher	no	no	no or unsure	yes	no	no	no	unmarried	northern	7315403	1.76195	Not working	Rich	None
73	15_24	73	tanga-rural	rural	sec/higher	no	no	no or unsure	yes	no	no	no	unmarried	northern	7315407	1.76195	Not working	Rich	None
73	25_34	73	tanga-rural	rural	primary	yes	no	yes	yes	no	no	no	married/liveP	northern	7317502	1.76195	Working	Middle	1-4
73	35_49	73	tanga-rural	rural	primary	yes	no	no or unsure	yes	no	no	no	married/liveP	northern	7318202	1.76195	Working	Rich	1-4
74	15_24	74	tanga-rural	rural	sec/higher	no	no	no or unsure	yes	no	no	no	married/liveP	northern	7400802	1.73692	Working	Rich	1-4
74	15_24	74	tanga-rural	rural	sec/higher	yes	yes	no or unsure	yes	no	no	no	unmarried	northern	7402002	1.73692	Working	Rich	None
74	35_49	74	tanga-rural	rural	primary	no	no	no or unsure	no	no	no	no	married/liveP	northern	7403702	1.73692	Working	Middle	1-4
74	15_24	74	tanga-rural	rural	primary	no	no	yes	yes	no	no	no	married/liveP	northern	7404102	1.73692	Not working	Poor	1-4
74	35_49	74	tanga-rural	rural	primary	yes	no	no or unsure	yes	yes	no	no	wid/div/sep	northern	7405002	1.73692	Working	Middle	1-4
74	35_49	74	tanga-rural	rural	no_edu	yes	no	no or unsure	yes	no	no	no	married/liveP	northern	7405402	1.73692	Working	Middle	1-4
74	35_49	74	tanga-rural	rural	primary	yes	no	no or unsure	yes	no	no	no	wid/div/sep	northern	7405802	1.73692	Working	Middle	1-4
74	15_24	74	tanga-rural	rural	primary	no	no	no or unsure	yes	yes	no	no	married/liveP	northern	7406302	1.73692	Not working	Middle	1-4
74	35_49	74	tanga-rural	rural	primary	no	no	no or unsure	yes	no	no	no	wid/div/sep	northern	7407101	1.73692	Working	Middle	>4
74	35_49	74	tanga-rural	rural	primary	yes	yes	no or unsure	yes	no	no	no	married/liveP	northern	7408002	1.73692	Working	Rich	>4
74	35_49	74	tanga-rural	rural	no_edu	no	no	no or unsure	yes	yes	no	no	married/liveP	northern	7408402	1.73692	Working	Poor	>4
74	25_34	74	tanga-rural	rural	primary	yes	yes	no or unsure	yes	no	no	no	married/liveP	northern	7408802	1.73692	Working	Rich	1-4
74	15_24	74	tanga-rural	rural	primary	yes	yes	no or unsure	yes	no	no	no	unmarried	northern	7409202	1.73692	Working	Rich	None
74	35_49	74	tanga-rural	rural	primary	yes	no	no or unsure	no	no	no	no	married/liveP	northern	7409601	1.73692	Working	Middle	1-4
74	35_49	74	tanga-rural	rural	no_edu	no	no	no or unsure	yes	no	no	no	married/liveP	northern	7410101	1.73692	Working	Poor	1-4
74	15_24	74	tanga-rural	rural	primary	yes	yes	no or unsure	yes	yes	no	no	married/liveP	northern	7410502	1.73692	Not working	Rich	1-4
74	35_49	74	tanga-rural	rural	primary	yes	no	no or unsure	yes	no	no	no	married/liveP	northern	7410902	1.73692	Working	Rich	1-4
74	15_24	74	tanga-rural	rural	sec/higher	yes	no	no or unsure	yes	yes	no	no	unmarried	northern	7410903	1.73692	Working	Rich	1-4
75	25_34	75	tanga-rural	urban	sec/higher	yes	yes	no or unsure	yes	no	no	no	married/liveP	northern	7500302	1.05126	Working	Rich	1-4
75	15_24	75	tanga-rural	urban	primary	yes	yes	no or unsure	yes	no	yes	no	unmarried	northern	7500303	1.05126	Working	Rich	None
75	25_34	75	tanga-rural	urban	primary	yes	yes	yes	yes	no	no	no	married/liveP	northern	7501002	1.05126	Not working	Rich	1-4
75	15_24	75	tanga-rural	urban	sec/higher	no	yes	no or unsure	yes	no	no	no	wid/div/sep	northern	7501601	1.05126	Working	Rich	1-4
75	35_49	75	tanga-rural	urban	primary	no	yes	no or unsure	yes	no	no	no	married/liveP	northern	7502801	1.05126	Working	Rich	1-4
75	15_24	75	tanga-rural	urban	sec/higher	no	yes	no or unsure	no	no	no	no	unmarried	northern	7502803	1.05126	Not working	Rich	None
75	35_49	75	tanga-rural	urban	primary	no	no	no or unsure	no	no	no	yes	wid/div/sep	northern	7504101	1.05126	Working	Rich	1-4
75	25_34	75	tanga-rural	urban	primary	yes	no	no or unsure	yes	no	no	no	married/liveP	northern	7505402	1.05126	Working	Rich	1-4
75	35_49	75	tanga-rural	urban	primary	yes	no	no or unsure	yes	no	no	no	wid/div/sep	northern	7506604	1.05126	Working	Rich	1-4
75	25_34	75	tanga-rural	urban	primary	yes	no	no or unsure	yes	no	no	no	wid/div/sep	northern	7506605	1.05126	Working	Rich	1-4
75	15_24	75	tanga-rural	urban	sec/higher	yes	no	no or unsure	no	no	no	no	unmarried	northern	7506607	1.05126	Not working	Rich	None
75	25_34	75	tanga-rural	urban	primary	yes	yes	no or unsure	yes	no	no	no	married/liveP	northern	7507206	1.05126	Working	Rich	1-4
75	35_49	75	tanga-rural	urban	primary	yes	no	no or unsure	yes	yes	no	no	married/liveP	northern	7508502	1.05126	Not working	Middle	>4
75	15_24	75	tanga-rural	urban	primary	yes	no	no or unsure	yes	yes	no	no	wid/div/sep	northern	7508503	1.05126	Working	Middle	1-4
75	15_24	75	tanga-rural	urban	primary	yes	no	no or unsure	no	no	no	no	unmarried	northern	7508504	1.05126	Not working	Middle	None
75	35_49	75	tanga-rural	urban	primary	yes	yes	no or unsure	yes	no	no	yes	married/liveP	northern	7511002	1.05126	Not working	Rich	1-4
75	15_24	75	tanga-rural	urban	sec/higher	no	no	no or unsure	yes	no	no	no	married/liveP	northern	7511602	1.05126	Working	Rich	1-4
75	35_49	75	tanga-rural	urban	primary	yes	yes	no or unsure	yes	no	no	no	married/liveP	northern	7512302	1.05126	Not working	Rich	1-4
75	15_24	75	tanga-rural	urban	primary	no	no	no or unsure	yes	no	no	no	married/liveP	northern	7513502	1.05126	Not working	Rich	None
75	25_34	75	tanga-rural	urban	sec/higher	no	no	no or unsure	no	no	no	no	wid/div/sep	northern	7514803	1.05126	Working	Rich	None
75	35_49	75	tanga-rural	urban	primary	yes	yes	no or unsure	no	no	no	yes	wid/div/sep	northern	7514804	1.05126	Working	Rich	None
75	15_24	75	tanga-rural	urban	sec/higher	yes	yes	no or unsure	no	no	no	no	unmarried	northern	7514806	1.05126	Working	Rich	None
75	35_49	75	tanga-rural	urban	primary	yes	yes	yes	yes	no	no	no	married/liveP	northern	7515402	1.05126	Working	Rich	1-4
75	25_34	75	tanga-rural	urban	primary	yes	yes	no or unsure	yes	yes	no	no	married/liveP	northern	7516002	1.05126	Not working	Rich	1-4
76	25_34	76	tanga-rural	urban	sec/higher	no	yes	no or unsure	no	no	no	no	married/liveP	northern	7600102	0.771013	Not working	Rich	None
76	35_49	76	tanga-rural	urban	sec/higher	yes	yes	no or unsure	yes	no	no	no	married/liveP	northern	7600303	0.771013	Working	Rich	1-4
76	15_24	76	tanga-rural	urban	primary	yes	yes	no or unsure	yes	no	no	no	unmarried	northern	7600304	0.771013	Working	Rich	None
76	25_34	76	tanga-rural	urban	sec/higher	yes	yes	no or unsure	yes	no	yes	no	married/liveP	northern	7600305	0.771013	Working	Rich	1-4
76	25_34	76	tanga-rural	urban	sec/higher	no	yes	no or unsure	yes	yes	no	no	married/liveP	northern	7600502	0.771013	Not working	Rich	1-4
76	15_24	76	tanga-rural	urban	primary	no	yes	no or unsure	yes	no	no	no	unmarried	northern	7600506	0.771013	Working	Rich	None
76	15_24	76	tanga-rural	urban	primary	no	yes	no or unsure	no	no	no	no	unmarried	northern	7600507	0.771013	Working	Rich	None
76	15_24	76	tanga-rural	urban	sec/higher	no	yes	no or unsure	no	no	no	no	unmarried	northern	7600508	0.771013	Working	Rich	None
76	15_24	76	tanga-rural	urban	sec/higher	no	yes	no or unsure	yes	no	no	no	unmarried	northern	7600509	0.771013	Working	Rich	None
76	25_34	76	tanga-rural	urban	sec/higher	yes	yes	no or unsure	yes	no	yes	no	married/liveP	northern	7600602	0.771013	Working	Rich	1-4
76	15_24	76	tanga-rural	urban	primary	yes	yes	no or unsure	no	no	no	no	unmarried	northern	7600607	0.771013	Working	Rich	None
76	15_24	76	tanga-rural	urban	primary	yes	no	no or unsure	yes	yes	no	no	married/liveP	northern	7600802	0.771013	Not working	Rich	1-4
76	35_49	76	tanga-rural	urban	sec/higher	yes	yes	no or unsure	yes	no	yes	yes	wid/div/sep	northern	7601002	0.771013	Working	Rich	1-4
76	25_34	76	tanga-rural	urban	primary	no	yes	no or unsure	yes	no	no	no	wid/div/sep	northern	7601202	0.771013	Working	Rich	1-4
76	25_34	76	tanga-rural	urban	sec/higher	no	yes	no or unsure	yes	no	no	no	unmarried	northern	7601203	0.771013	Not working	Rich	None
76	35_49	76	tanga-rural	urban	primary	no	no	no or unsure	yes	no	no	no	wid/div/sep	northern	7601301	0.771013	Working	Middle	1-4
76	35_49	76	tanga-rural	urban	sec/higher	no	yes	no or unsure	yes	no	no	no	married/liveP	northern	7601502	0.771013	Working	Rich	1-4
76	15_24	76	tanga-rural	urban	primary	no	yes	no or unsure	yes	no	no	no	unmarried	northern	7601507	0.771013	Working	Rich	None
76	35_49	76	tanga-rural	urban	sec/higher	yes	no	no or unsure	yes	no	no	yes	married/liveP	northern	7601702	0.771013	Working	Rich	1-4
76	25_34	76	tanga-rural	urban	sec/higher	yes	no	no or unsure	no	no	no	no	unmarried	northern	7601703	0.771013	Working	Rich	None
76	35_49	76	tanga-rural	urban	sec/higher	no	yes	no or unsure	no	no	yes	no	married/liveP	northern	7601802	0.771013	Working	Rich	1-4
76	35_49	76	tanga-rural	urban	sec/higher	no	yes	no or unsure	yes	no	no	no	married/liveP	northern	7602002	0.771013	Not working	Rich	1-4
76	15_24	76	tanga-rural	urban	sec/higher	no	yes	no or unsure	yes	no	no	no	unmarried	northern	7602003	0.771013	Not working	Rich	None
76	25_34	76	tanga-rural	urban	primary	no	yes	no or unsure	yes	no	no	no	wid/div/sep	northern	7602006	0.771013	Working	Rich	1-4
76	25_34	76	tanga-rural	urban	sec/higher	yes	yes	no or unsure	yes	yes	no	no	married/liveP	northern	7602303	0.771013	Not working	Rich	1-4
76	25_34	76	tanga-rural	urban	sec/higher	yes	yes	yes	no	no	no	no	married/liveP	northern	7602502	0.771013	Working	Rich	1-4
76	15_24	76	tanga-rural	urban	sec/higher	yes	yes	no or unsure	no	no	no	no	unmarried	northern	7602503	0.771013	Working	Rich	None
76	25_34	76	tanga-rural	urban	sec/higher	yes	yes	no or unsure	yes	no	yes	yes	married/liveP	northern	7602702	0.771013	Not working	Rich	1-4
76	15_24	76	tanga-rural	urban	sec/higher	yes	yes	no or unsure	yes	no	no	no	unmarried	northern	7602707	0.771013	Working	Rich	None
76	15_24	76	tanga-rural	urban	no_edu	yes	yes	no or unsure	yes	no	no	no	unmarried	northern	7602708	0.771013	Not working	Rich	None
76	35_49	76	tanga-rural	urban	sec/higher	yes	yes	no or unsure	yes	no	no	no	married/liveP	northern	7603003	0.771013	Not working	Rich	1-4
76	15_24	76	tanga-rural	urban	primary	yes	yes	no or unsure	no	no	no	no	unmarried	northern	7603204	0.771013	Working	Rich	None
76	35_49	76	tanga-rural	urban	primary	no	yes	no or unsure	no	no	no	no	married/liveP	northern	7603402	0.771013	Working	Rich	>4
76	25_34	76	tanga-rural	urban	primary	no	yes	no or unsure	yes	no	no	no	married/liveP	northern	7603502	0.771013	Working	Rich	1-4
76	25_34	76	tanga-rural	urban	sec/higher	yes	yes	no or unsure	yes	no	no	no	unmarried	northern	7603702	0.771013	Working	Rich	None
76	35_49	76	tanga-rural	urban	primary	yes	yes	no or unsure	yes	no	yes	no	married/liveP	northern	7603902	0.771013	Working	Rich	>4
76	15_24	76	tanga-rural	urban	sec/higher	yes	yes	no or unsure	no	no	no	no	unmarried	northern	7603903	0.771013	Working	Rich	None
76	25_34	76	tanga-rural	urban	primary	no	yes	no or unsure	yes	no	no	no	married/liveP	northern	7604202	0.771013	Working	Rich	>4
76	35_49	76	tanga-rural	urban	primary	yes	yes	no or unsure	yes	no	no	no	married/liveP	northern	7604402	0.771013	Not working	Rich	1-4
77	35_49	77	tanga-rural	urban	primary	no	no	no or unsure	yes	no	no	no	wid/div/sep	northern	7701001	1.12773	Working	Rich	>4
77	15_24	77	tanga-rural	urban	sec/higher	no	no	no or unsure	no	no	no	no	unmarried	northern	7701002	1.12773	Working	Rich	None
77	35_49	77	tanga-rural	urban	sec/higher	yes	yes	no or unsure	no	no	no	no	unmarried	northern	7701702	1.12773	Working	Rich	None
77	35_49	77	tanga-rural	urban	sec/higher	yes	yes	no or unsure	no	no	no	no	wid/div/sep	northern	7701703	1.12773	Working	Rich	1-4
77	15_24	77	tanga-rural	urban	sec/higher	yes	yes	no or unsure	yes	no	no	no	unmarried	northern	7701704	1.12773	Not working	Rich	None
77	35_49	77	tanga-rural	urban	primary	yes	yes	no or unsure	no	no	no	no	married/liveP	northern	7703102	1.12773	Working	Rich	1-4
77	15_24	77	tanga-rural	urban	sec/higher	yes	yes	no or unsure	yes	no	no	no	married/liveP	northern	7703802	1.12773	Not working	Rich	1-4
77	35_49	77	tanga-rural	urban	sec/higher	no	no	no or unsure	yes	no	no	no	unmarried	northern	7705302	1.12773	Working	Rich	1-4
77	15_24	77	tanga-rural	urban	sec/higher	no	no	no or unsure	yes	no	no	no	unmarried	northern	7705303	1.12773	Not working	Rich	None
77	15_24	77	tanga-rural	urban	sec/higher	yes	yes	no or unsure	yes	yes	no	no	married/liveP	northern	7706702	1.12773	Working	Rich	1-4
77	35_49	77	tanga-rural	urban	primary	no	no	no or unsure	yes	no	no	no	married/liveP	northern	7707402	1.12773	Working	Rich	1-4
77	35_49	77	tanga-rural	urban	sec/higher	yes	yes	no or unsure	yes	no	no	no	married/liveP	northern	7708203	1.12773	Working	Rich	1-4
77	15_24	77	tanga-rural	urban	sec/higher	yes	yes	no or unsure	yes	no	no	no	unmarried	northern	7708205	1.12773	Not working	Rich	None
77	35_49	77	tanga-rural	urban	primary	yes	yes	yes	yes	no	no	no	wid/div/sep	northern	7708901	1.12773	Working	Rich	1-4
77	15_24	77	tanga-rural	urban	sec/higher	yes	yes	no or unsure	yes	no	no	no	unmarried	northern	7708902	1.12773	Not working	Rich	None
77	25_34	77	tanga-rural	urban	sec/higher	yes	no	no or unsure	yes	no	no	no	married/liveP	northern	7710302	1.12773	Working	Rich	1-4
77	35_49	77	tanga-rural	urban	primary	yes	no	no or unsure	yes	no	yes	no	wid/div/sep	northern	7711001	1.12773	Working	Rich	1-4
77	15_24	77	tanga-rural	urban	primary	yes	no	no or unsure	yes	no	no	no	unmarried	northern	7711002	1.12773	Not working	Rich	None
77	15_24	77	tanga-rural	urban	sec/higher	yes	no	no or unsure	yes	yes	no	no	married/liveP	northern	7711702	1.12773	Not working	Rich	1-4
77	25_34	77	tanga-rural	urban	sec/higher	yes	yes	no or unsure	yes	no	no	no	unmarried	northern	7712506	1.12773	Working	Rich	None
77	15_24	77	tanga-rural	urban	primary	yes	yes	no or unsure	yes	no	no	no	unmarried	northern	7712507	1.12773	Working	Rich	None
77	35_49	77	tanga-rural	urban	primary	yes	yes	no or unsure	yes	no	yes	no	married/liveP	northern	7716102	1.12773	Working	Rich	1-4
77	25_34	77	tanga-rural	urban	primary	yes	yes	no or unsure	yes	yes	no	no	married/liveP	northern	7716802	1.12773	Working	Rich	1-4
77	15_24	77	tanga-rural	urban	sec/higher	yes	no	no or unsure	yes	no	no	no	married/liveP	northern	7717502	1.12773	Not working	Rich	1-4
78	35_49	78	tanga-rural	rural	primary	yes	yes	yes	no	no	no	yes	married/liveP	northern	7800802	2.6317	Working	Rich	1-4
78	25_34	78	tanga-rural	rural	primary	no	no	no or unsure	yes	no	no	no	married/liveP	northern	7801403	2.6317	Working	Middle	1-4
78	15_24	78	tanga-rural	rural	primary	yes	no	no or unsure	yes	no	no	no	wid/div/sep	northern	7801404	2.6317	Working	Middle	1-4
78	25_34	78	tanga-rural	rural	primary	yes	no	no or unsure	yes	no	no	no	married/liveP	northern	7802002	2.6317	Working	Poor	1-4
78	35_49	78	tanga-rural	rural	primary	no	yes	no or unsure	no	no	no	no	married/liveP	northern	7803805	2.6317	Working	Poor	1-4
78	15_24	78	tanga-rural	rural	sec/higher	yes	yes	no or unsure	yes	no	no	no	unmarried	northern	7805103	2.6317	Working	Rich	1-4
78	35_49	78	tanga-rural	rural	primary	no	no	no or unsure	yes	no	no	no	wid/div/sep	northern	7805702	2.6317	Not working	Rich	1-4
78	15_24	78	tanga-rural	rural	primary	no	yes	no or unsure	yes	yes	no	no	married/liveP	northern	7807502	2.6317	Not working	Middle	1-4
78	25_34	78	tanga-rural	rural	primary	yes	yes	no or unsure	no	no	no	no	wid/div/sep	northern	7808101	2.6317	Working	Rich	1-4
78	25_34	78	tanga-rural	rural	sec/higher	yes	yes	no or unsure	yes	no	no	no	unmarried	northern	7808102	2.6317	Working	Rich	None
78	25_34	78	tanga-rural	rural	primary	yes	yes	no or unsure	yes	no	no	no	unmarried	northern	7808103	2.6317	Working	Rich	None
78	15_24	78	tanga-rural	rural	sec/higher	yes	yes	no or unsure	no	no	no	no	unmarried	northern	7808105	2.6317	Not working	Rich	None
78	35_49	78	tanga-rural	rural	no_edu	no	no	no or unsure	yes	no	no	no	married/liveP	northern	7808802	2.6317	Working	Middle	1-4
78	15_24	78	tanga-rural	rural	primary	no	no	no or unsure	yes	yes	no	no	wid/div/sep	northern	7808803	2.6317	Not working	Middle	1-4
78	35_49	78	tanga-rural	rural	sec/higher	yes	yes	no or unsure	yes	no	no	no	married/liveP	northern	7809402	2.6317	Working	Rich	1-4
78	25_34	78	tanga-rural	rural	primary	yes	yes	no or unsure	yes	no	no	no	married/liveP	northern	7809403	2.6317	Working	Rich	1-4
78	25_34	78	tanga-rural	rural	sec/higher	no	no	no or unsure	yes	no	yes	no	married/liveP	northern	7810002	2.6317	Working	Rich	1-4
78	35_49	78	tanga-rural	rural	primary	yes	yes	no or unsure	yes	no	no	yes	wid/div/sep	northern	7811201	2.6317	Working	Rich	1-4
78	25_34	78	tanga-rural	rural	no_edu	no	no	no or unsure	yes	no	no	no	married/liveP	northern	7811802	2.6317	Working	Middle	1-4
78	25_34	78	tanga-rural	rural	no_edu	yes	yes	no or unsure	yes	no	no	no	unmarried	northern	7813103	2.6317	Working	Rich	None
78	35_49	78	tanga-rural	rural	primary	yes	no	no or unsure	yes	no	no	no	married/liveP	northern	7813702	2.6317	Not working	Rich	1-4
78	15_24	78	tanga-rural	rural	primary	no	no	no or unsure	yes	no	no	no	unmarried	northern	7814303	2.6317	Not working	Middle	1-4
78	15_24	78	tanga-rural	rural	sec/higher	no	no	no or unsure	yes	no	no	no	unmarried	northern	7814304	2.6317	Not working	Middle	None
79	25_34	79	tanga-rural	rural	primary	no	no	no or unsure	yes	yes	no	no	married/liveP	northern	7901102	1.50915	Working	Poor	>4
79	35_49	79	tanga-rural	rural	no_edu	yes	no	no or unsure	yes	no	no	yes	married/liveP	northern	7902802	1.50915	Working	Middle	>4
79	25_34	79	tanga-rural	rural	primary	yes	no	no or unsure	yes	no	no	no	married/liveP	northern	7903902	1.50915	Working	Middle	1-4
79	35_49	79	tanga-rural	rural	primary	no	no	no or unsure	yes	no	no	no	wid/div/sep	northern	7904401	1.50915	Working	Poor	>4
79	35_49	79	tanga-rural	rural	sec/higher	no	no	no or unsure	yes	yes	no	no	married/liveP	northern	7905005	1.50915	Working	Rich	1-4
79	25_34	79	tanga-rural	rural	no_edu	no	no	yes	no	no	no	no	married/liveP	northern	7905502	1.50915	Not working	Poor	1-4
79	25_34	79	tanga-rural	rural	primary	no	no	no or unsure	yes	yes	no	no	married/liveP	northern	7907203	1.50915	Not working	Poor	1-4
79	25_34	79	tanga-rural	rural	primary	no	no	no or unsure	yes	no	no	no	married/liveP	northern	7907702	1.50915	Working	Middle	1-4
79	25_34	79	tanga-rural	rural	primary	no	no	no or unsure	yes	yes	no	no	married/liveP	northern	7908304	1.50915	Not working	Middle	1-4
79	35_49	79	tanga-rural	rural	no_edu	no	no	no or unsure	no	no	no	no	married/liveP	northern	7908802	1.50915	Working	Poor	>4
79	35_49	79	tanga-rural	rural	no_edu	yes	yes	no or unsure	yes	yes	no	no	married/liveP	northern	7910002	1.50915	Working	Middle	>4
79	25_34	79	tanga-rural	rural	no_edu	yes	no	no or unsure	yes	no	no	no	married/liveP	northern	7911102	1.50915	Working	Poor	>4
79	35_49	79	tanga-rural	rural	primary	no	no	no or unsure	yes	no	no	no	married/liveP	northern	7911602	1.50915	Working	Poor	>4
79	15_24	79	tanga-rural	rural	sec/higher	no	no	no or unsure	no	no	no	no	unmarried	northern	7912202	1.50915	Working	Middle	None
79	35_49	79	tanga-rural	rural	primary	no	no	yes	yes	no	no	no	married/liveP	northern	7912203	1.50915	Working	Middle	>4
79	25_34	79	tanga-rural	rural	sec/higher	yes	yes	no or unsure	yes	yes	yes	no	married/liveP	northern	7914402	1.50915	Working	Rich	1-4
79	15_24	79	tanga-rural	rural	primary	yes	yes	no or unsure	no	no	no	no	unmarried	northern	7914405	1.50915	Working	Rich	None
80	35_49	80	tanga-rural	rural	no_edu	no	no	no or unsure	no	no	no	no	married/liveP	northern	8000602	1.55235	Working	Middle	>4
80	15_24	80	tanga-rural	rural	primary	no	no	no or unsure	yes	no	no	no	married/liveP	northern	8000604	1.55235	Not working	Middle	None
80	15_24	80	tanga-rural	rural	sec/higher	no	no	no or unsure	no	no	no	no	unmarried	northern	8000605	1.55235	Not working	Middle	None
80	35_49	80	tanga-rural	rural	primary	no	no	no or unsure	yes	no	no	no	married/liveP	northern	8002101	1.55235	Working	Poor	>4
80	35_49	80	tanga-rural	rural	primary	no	no	no or unsure	yes	no	no	no	married/liveP	northern	8002902	1.55235	Working	Middle	>4
80	15_24	80	tanga-rural	rural	sec/higher	no	no	no or unsure	yes	no	no	no	unmarried	northern	8002903	1.55235	Not working	Middle	None
80	25_34	80	tanga-rural	rural	primary	no	no	no or unsure	yes	no	no	no	unmarried	northern	8004402	1.55235	Working	Middle	1-4
80	15_24	80	tanga-rural	rural	sec/higher	no	no	no or unsure	no	no	no	no	unmarried	northern	8004406	1.55235	Not working	Middle	None
80	15_24	80	tanga-rural	rural	no_edu	no	no	no or unsure	no	no	no	no	unmarried	northern	8004407	1.55235	Not working	Middle	None
80	15_24	80	tanga-rural	rural	sec/higher	no	no	no or unsure	yes	no	no	no	unmarried	northern	8004408	1.55235	Not working	Middle	None
80	35_49	80	tanga-rural	rural	no_edu	no	no	no or unsure	no	yes	no	no	wid/div/sep	northern	8005101	1.55235	Working	Middle	>4
80	25_34	80	tanga-rural	rural	sec/higher	no	no	no or unsure	no	no	no	no	married/liveP	northern	8005105	1.55235	Working	Middle	1-4
80	15_24	80	tanga-rural	rural	sec/higher	no	no	no or unsure	no	no	no	no	unmarried	northern	8005106	1.55235	Not working	Middle	None
80	25_34	80	tanga-rural	rural	sec/higher	no	no	no or unsure	yes	yes	no	no	married/liveP	northern	8005903	1.55235	Working	Middle	1-4
80	35_49	80	tanga-rural	rural	primary	yes	yes	no or unsure	yes	no	no	no	married/liveP	northern	8006602	1.55235	Working	Rich	1-4
80	15_24	80	tanga-rural	rural	primary	yes	no	no or unsure	yes	no	no	no	married/liveP	northern	8007402	1.55235	Not working	Rich	None
80	15_24	80	tanga-rural	rural	primary	no	no	no or unsure	yes	yes	no	no	married/liveP	northern	8008102	1.55235	Not working	Middle	1-4
80	15_24	80	tanga-rural	rural	sec/higher	no	no	no or unsure	yes	no	no	no	married/liveP	northern	8008802	1.55235	Working	Poor	1-4
80	25_34	80	tanga-rural	rural	primary	no	no	no or unsure	no	no	no	no	married/liveP	northern	8009602	1.55235	Working	Middle	1-4
80	25_34	80	tanga-rural	rural	sec/higher	yes	yes	no or unsure	yes	no	yes	no	married/liveP	northern	8011101	1.55235	Working	Rich	1-4
80	15_24	80	tanga-rural	rural	sec/higher	yes	yes	no or unsure	yes	no	no	yes	unmarried	northern	8011102	1.55235	Not working	Rich	None
80	35_49	80	tanga-rural	rural	primary	no	no	no or unsure	no	no	no	no	married/liveP	northern	8011803	1.55235	Working	Poor	>4
80	15_24	80	tanga-rural	rural	primary	no	no	no or unsure	yes	no	no	yes	unmarried	northern	8011806	1.55235	Working	Poor	1-4
80	15_24	80	tanga-rural	rural	primary	no	no	no or unsure	no	no	no	no	unmarried	northern	8011807	1.55235	Not working	Poor	None
80	25_34	80	tanga-rural	rural	no_edu	no	no	yes	yes	no	no	no	married/liveP	northern	8012602	1.55235	Working	Poor	1-4
80	35_49	80	tanga-rural	rural	primary	yes	no	no or unsure	no	yes	no	no	married/liveP	northern	8013302	1.55235	Working	Rich	>4
80	15_24	80	tanga-rural	rural	sec/higher	no	no	yes	no	no	no	no	married/liveP	northern	8013303	1.55235	Working	Rich	None
80	15_24	80	tanga-rural	rural	sec/higher	yes	no	no or unsure	no	no	no	no	unmarried	northern	8013304	1.55235	Not working	Rich	None
80	35_49	80	tanga-rural	rural	primary	no	no	no or unsure	no	no	no	no	married/liveP	northern	8015603	1.55235	Working	Poor	1-4
80	25_34	80	tanga-rural	rural	primary	no	no	no or unsure	yes	yes	no	no	wid/div/sep	northern	8016302	1.55235	Working	Poor	>4
80	25_34	80	tanga-rural	rural	primary	no	no	no or unsure	yes	no	no	no	married/liveP	northern	8017102	1.55235	Working	Middle	1-4
80	25_34	80	tanga-rural	rural	primary	no	no	yes	yes	no	no	no	married/liveP	northern	8017802	1.55235	Not working	Middle	1-4
80	15_24	80	tanga-rural	rural	primary	no	no	yes	no	no	no	no	married/liveP	northern	8018504	1.55235	Not working	Poor	None
80	35_49	80	tanga-rural	rural	no_edu	no	no	no or unsure	yes	no	no	no	married/liveP	northern	8019302	1.55235	Working	Poor	>4
81	35_49	81	tanga-urban	rural	primary	yes	no	no or unsure	yes	yes	no	no	married/liveP	northern	8101502	1.32243	Working	Poor	>4
81	25_34	81	tanga-urban	rural	no_edu	yes	no	no or unsure	yes	yes	no	no	married/liveP	northern	8102003	1.32243	Working	Poor	>4
81	35_49	81	tanga-urban	rural	primary	no	no	no or unsure	yes	no	no	no	wid/div/sep	northern	8103001	1.32243	Working	Middle	1-4
81	35_49	81	tanga-urban	rural	primary	no	no	no or unsure	no	no	no	no	married/liveP	northern	8103502	1.32243	Working	Poor	1-4
81	15_24	81	tanga-urban	rural	sec/higher	no	no	no or unsure	no	no	no	no	unmarried	northern	8103504	1.32243	Not working	Poor	None
81	15_24	81	tanga-urban	rural	primary	no	no	no or unsure	yes	yes	no	no	married/liveP	northern	8103506	1.32243	Working	Poor	1-4
81	25_34	81	tanga-urban	rural	primary	no	no	no or unsure	no	yes	no	no	married/liveP	northern	8104602	1.32243	Working	Poor	1-4
81	35_49	81	tanga-urban	rural	primary	no	yes	no or unsure	yes	no	no	no	married/liveP	northern	8105102	1.32243	Working	Rich	1-4
81	25_34	81	tanga-urban	rural	primary	no	yes	no or unsure	yes	yes	no	no	married/liveP	northern	8105602	1.32243	Working	Poor	>4
81	15_24	81	tanga-urban	rural	sec/higher	no	yes	no or unsure	yes	no	no	no	unmarried	northern	8105604	1.32243	Not working	Poor	None
81	25_34	81	tanga-urban	rural	primary	no	no	no or unsure	yes	no	no	no	married/liveP	northern	8106102	1.32243	Working	Poor	1-4
81	25_34	81	tanga-urban	rural	primary	no	yes	no or unsure	yes	no	no	no	married/liveP	northern	8106602	1.32243	Working	Rich	1-4
81	25_34	81	tanga-urban	rural	primary	no	yes	no or unsure	no	no	no	no	married/liveP	northern	8106605	1.32243	Working	Rich	1-4
81	15_24	81	tanga-urban	rural	primary	yes	no	no or unsure	no	no	yes	no	unmarried	northern	8107104	1.32243	Not working	Poor	None
81	15_24	81	tanga-urban	rural	primary	yes	no	no or unsure	no	no	no	no	unmarried	northern	8107105	1.32243	Not working	Poor	None
81	35_49	81	tanga-urban	rural	primary	no	no	no or unsure	yes	no	no	no	wid/div/sep	northern	8107701	1.32243	Working	Poor	1-4
81	15_24	81	tanga-urban	rural	primary	no	no	no or unsure	yes	no	no	no	unmarried	northern	8107702	1.32243	Working	Poor	None
81	15_24	81	tanga-urban	rural	sec/higher	no	no	no or unsure	no	yes	no	no	married/liveP	northern	8111302	1.32243	Working	Poor	1-4
81	35_49	81	tanga-urban	rural	primary	yes	no	no or unsure	yes	no	no	no	married/liveP	northern	8111802	1.32243	Working	Middle	>4
81	15_24	81	tanga-urban	rural	sec/higher	yes	no	no or unsure	yes	no	no	no	unmarried	northern	8111803	1.32243	Working	Middle	None
81	25_34	81	tanga-urban	rural	primary	no	no	no or unsure	yes	yes	no	no	married/liveP	northern	8112303	1.32243	Working	Poor	1-4
82	15_24	82	tanga-urban	rural	no_edu	yes	yes	no or unsure	yes	yes	no	no	married/liveP	northern	8200202	1.32869	Working	Poor	1-4
82	15_24	82	tanga-urban	rural	primary	yes	no	no or unsure	yes	yes	no	no	married/liveP	northern	8200601	1.32869	Not working	Middle	1-4
82	15_24	82	tanga-urban	rural	no_edu	yes	no	no or unsure	no	no	no	no	unmarried	northern	8200604	1.32869	Not working	Middle	None
82	35_49	82	tanga-urban	rural	no_edu	no	no	yes	no	no	no	no	married/liveP	northern	8200606	1.32869	Working	Middle	>4
82	35_49	82	tanga-urban	rural	no_edu	no	no	no or unsure	yes	yes	no	no	wid/div/sep	northern	8200901	1.32869	Working	Poor	>4
82	35_49	82	tanga-urban	rural	primary	no	no	no or unsure	yes	no	no	no	married/liveP	northern	8201301	1.32869	Working	Poor	1-4
82	25_34	82	tanga-urban	rural	no_edu	no	no	no or unsure	no	no	no	no	unmarried	northern	8201303	1.32869	Not working	Poor	None
82	15_24	82	tanga-urban	rural	no_edu	no	no	no or unsure	yes	no	no	no	married/liveP	northern	8201304	1.32869	Not working	Poor	1-4
82	15_24	82	tanga-urban	rural	primary	no	no	no or unsure	yes	no	no	no	unmarried	northern	8202402	1.32869	Working	Poor	None
82	35_49	82	tanga-urban	rural	no_edu	no	no	no or unsure	yes	no	no	no	wid/div/sep	northern	8202405	1.32869	Working	Poor	1-4
82	15_24	82	tanga-urban	rural	primary	yes	no	no or unsure	no	no	no	no	unmarried	northern	8202703	1.32869	Not working	Poor	None
82	15_24	82	tanga-urban	rural	primary	no	no	no or unsure	no	no	no	no	married/liveP	northern	8202704	1.32869	Working	Poor	None
82	15_24	82	tanga-urban	rural	primary	yes	no	no or unsure	no	yes	no	no	married/liveP	northern	8202705	1.32869	Working	Poor	1-4
82	25_34	82	tanga-urban	rural	no_edu	no	no	no or unsure	yes	yes	no	no	married/liveP	northern	8203102	1.32869	Working	Poor	>4
82	35_49	82	tanga-urban	rural	no_edu	no	no	no or unsure	no	yes	no	no	married/liveP	northern	8204102	1.32869	Working	Poor	1-4
82	15_24	82	tanga-urban	rural	sec/higher	yes	no	no or unsure	no	yes	no	no	married/liveP	northern	8204502	1.32869	Working	Poor	1-4
82	35_49	82	tanga-urban	rural	no_edu	no	no	no or unsure	yes	yes	no	no	married/liveP	northern	8204802	1.32869	Working	Middle	>4
82	15_24	82	tanga-urban	rural	no_edu	no	no	no or unsure	no	no	no	no	unmarried	northern	8204803	1.32869	Working	Middle	None
82	25_34	82	tanga-urban	rural	primary	no	no	no or unsure	yes	yes	no	no	wid/div/sep	northern	8205201	1.32869	Working	Poor	1-4
82	25_34	82	tanga-urban	rural	primary	no	no	no or unsure	yes	yes	no	no	married/liveP	northern	8205901	1.32869	Working	Poor	>4
82	35_49	82	tanga-urban	rural	no_edu	no	no	no or unsure	no	no	no	no	married/liveP	northern	8206302	1.32869	Working	Poor	1-4
82	25_34	82	tanga-urban	rural	no_edu	no	no	no or unsure	no	yes	no	no	wid/div/sep	northern	8206303	1.32869	Working	Poor	>4
82	25_34	82	tanga-urban	rural	no_edu	yes	no	no or unsure	yes	no	no	no	married/liveP	northern	8206602	1.32869	Working	Middle	>4
82	35_49	82	tanga-urban	rural	primary	no	no	no or unsure	no	no	no	no	married/liveP	northern	8207702	1.32869	Working	Poor	>4
82	25_34	82	tanga-urban	rural	primary	no	no	no or unsure	no	yes	no	no	married/liveP	northern	8207703	1.32869	Working	Poor	>4
82	35_49	82	tanga-urban	rural	no_edu	no	no	yes	yes	no	no	no	married/liveP	northern	8208002	1.32869	Working	Poor	>4
82	15_24	82	tanga-urban	rural	primary	yes	no	no or unsure	no	yes	no	no	married/liveP	northern	8208402	1.32869	Working	Poor	1-4
82	25_34	82	tanga-urban	rural	primary	no	no	no or unsure	yes	yes	no	no	married/liveP	northern	8208702	1.32869	Not working	Poor	>4
82	15_24	82	tanga-urban	rural	no_edu	no	no	no or unsure	yes	no	no	no	married/liveP	northern	8209102	1.32869	Working	Poor	1-4
83	25_34	83	tanga-urban	rural	primary	no	no	no or unsure	no	no	no	no	married/liveP	northern	8300602	0.809388	Not working	Poor	1-4
83	25_34	83	tanga-urban	rural	no_edu	yes	no	no or unsure	no	yes	no	no	married/liveP	northern	8301002	0.809388	Not working	Poor	>4
83	25_34	83	tanga-urban	rural	no_edu	no	no	no or unsure	yes	no	no	no	married/liveP	northern	8301302	0.809388	Working	Poor	1-4
83	35_49	83	tanga-urban	rural	no_edu	no	no	no or unsure	yes	no	no	no	married/liveP	northern	8301702	0.809388	Working	Poor	1-4
83	15_24	83	tanga-urban	rural	no_edu	no	no	no or unsure	no	no	no	no	married/liveP	northern	8302102	0.809388	Not working	Poor	None
83	15_24	83	tanga-urban	rural	no_edu	no	no	no or unsure	no	yes	no	no	married/liveP	northern	8302402	0.809388	Not working	Poor	1-4
83	35_49	83	tanga-urban	rural	no_edu	no	no	no or unsure	yes	no	no	no	married/liveP	northern	8302802	0.809388	Working	Poor	>4
83	35_49	83	tanga-urban	rural	no_edu	no	no	no or unsure	yes	yes	no	no	married/liveP	northern	8303202	0.809388	Working	Poor	>4
83	25_34	83	tanga-urban	rural	no_edu	no	no	no or unsure	no	yes	no	no	married/liveP	northern	8303502	0.809388	Working	Poor	>4
83	25_34	83	tanga-urban	rural	no_edu	yes	no	no or unsure	no	yes	no	no	married/liveP	northern	8303901	0.809388	Working	Poor	>4
83	35_49	83	tanga-urban	rural	no_edu	no	no	no or unsure	no	yes	no	no	married/liveP	northern	8304302	0.809388	Not working	Poor	>4
83	35_49	83	tanga-urban	rural	no_edu	no	no	no or unsure	no	no	no	no	married/liveP	northern	8304601	0.809388	Working	Poor	>4
83	35_49	83	tanga-urban	rural	no_edu	no	no	no or unsure	yes	yes	no	no	married/liveP	northern	8305401	0.809388	Working	Poor	>4
83	35_49	83	tanga-urban	rural	no_edu	no	no	no or unsure	no	no	no	no	married/liveP	northern	8305701	0.809388	Not working	Middle	>4
83	15_24	83	tanga-urban	rural	primary	no	no	yes	no	no	no	no	married/liveP	northern	8305703	0.809388	Not working	Middle	1-4
83	15_24	83	tanga-urban	rural	sec/higher	no	no	no or unsure	yes	yes	no	no	married/liveP	northern	8305704	0.809388	Not working	Middle	1-4
83	15_24	83	tanga-urban	rural	no_edu	no	no	no or unsure	no	no	no	no	married/liveP	northern	8305706	0.809388	Not working	Middle	None
83	15_24	83	tanga-urban	rural	no_edu	no	no	no or unsure	no	no	no	no	married/liveP	northern	8305708	0.809388	Not working	Middle	None
83	15_24	83	tanga-urban	rural	no_edu	no	no	no or unsure	yes	no	no	no	married/liveP	northern	8306102	0.809388	Not working	Middle	None
83	15_24	83	tanga-urban	rural	sec/higher	no	no	no or unsure	yes	yes	no	no	married/liveP	northern	8306501	0.809388	Not working	Poor	1-4
83	15_24	83	tanga-urban	rural	no_edu	no	no	no or unsure	no	no	no	no	married/liveP	northern	8306802	0.809388	Working	Poor	None
83	35_49	83	tanga-urban	rural	no_edu	yes	no	no or unsure	yes	yes	no	no	married/liveP	northern	8307202	0.809388	Working	Poor	>4
83	15_24	83	tanga-urban	rural	primary	no	yes	no or unsure	yes	no	no	no	unmarried	northern	8307503	0.809388	Working	Poor	None
83	25_34	83	tanga-urban	rural	primary	yes	no	no or unsure	yes	yes	no	no	married/liveP	northern	8307902	0.809388	Working	Middle	1-4
83	15_24	83	tanga-urban	rural	no_edu	no	no	no or unsure	no	yes	no	no	married/liveP	northern	8308302	0.809388	Working	Poor	1-4
83	35_49	83	tanga-urban	rural	primary	yes	no	no or unsure	no	no	no	yes	married/liveP	northern	8308602	0.809388	Working	Middle	>4
83	25_34	83	tanga-urban	rural	no_edu	no	no	no or unsure	yes	yes	no	no	married/liveP	northern	8309402	0.809388	Working	Poor	1-4
84	25_34	84	tanga-urban	urban	no_edu	yes	no	no or unsure	no	no	no	yes	married/liveP	northern	8400202	1.46949	Not working	Rich	1-4
84	25_34	84	tanga-urban	urban	primary	no	no	no or unsure	yes	no	no	no	unmarried	northern	8400702	1.46949	Working	Poor	1-4
84	35_49	84	tanga-urban	urban	primary	no	yes	no or unsure	no	no	no	yes	married/liveP	northern	8401202	1.46949	Working	Rich	1-4
84	35_49	84	tanga-urban	urban	sec/higher	yes	yes	no or unsure	yes	no	yes	yes	married/liveP	northern	8401702	1.46949	Working	Rich	1-4
84	25_34	84	tanga-urban	urban	primary	no	no	yes	yes	no	no	no	married/liveP	northern	8402601	1.46949	Not working	Poor	1-4
84	35_49	84	tanga-urban	urban	primary	yes	yes	no or unsure	yes	no	no	no	married/liveP	northern	8403102	1.46949	Not working	Rich	1-4
84	35_49	84	tanga-urban	urban	primary	yes	yes	no or unsure	yes	no	no	no	married/liveP	northern	8403602	1.46949	Working	Rich	1-4
84	35_49	84	tanga-urban	urban	primary	yes	no	no or unsure	no	no	no	no	married/liveP	northern	8404102	1.46949	Working	Rich	1-4
84	35_49	84	tanga-urban	urban	primary	yes	no	no or unsure	yes	no	no	no	wid/div/sep	northern	8404107	1.46949	Working	Rich	1-4
84	25_34	84	tanga-urban	urban	sec/higher	yes	yes	yes	yes	no	no	no	married/liveP	northern	8405002	1.46949	Working	Rich	1-4
84	25_34	84	tanga-urban	urban	sec/higher	yes	yes	no or unsure	no	no	no	no	unmarried	northern	8405501	1.46949	Not working	Rich	1-4
84	25_34	84	tanga-urban	urban	primary	yes	no	no or unsure	yes	yes	no	no	married/liveP	northern	8406502	1.46949	Not working	Rich	1-4
84	25_34	84	tanga-urban	urban	sec/higher	yes	no	no or unsure	yes	no	no	no	married/liveP	northern	8407502	1.46949	Working	Rich	1-4
84	25_34	84	tanga-urban	urban	sec/higher	no	no	yes	yes	no	no	no	married/liveP	northern	8408902	1.46949	Not working	Rich	1-4
84	25_34	84	tanga-urban	urban	primary	yes	yes	no or unsure	yes	yes	no	no	married/liveP	northern	8409402	1.46949	Not working	Rich	1-4
84	35_49	84	tanga-urban	urban	sec/higher	no	yes	no or unsure	yes	no	no	no	married/liveP	northern	8410802	1.46949	Working	Rich	1-4
84	35_49	84	tanga-urban	urban	sec/higher	yes	yes	no or unsure	yes	no	no	no	married/liveP	northern	8412302	1.46949	Not working	Rich	1-4
85	35_49	85	tanga-urban	rural	primary	no	no	no or unsure	yes	no	no	no	married/liveP	northern	8500102	1.18426	Working	Poor	>4
85	15_24	85	tanga-urban	rural	primary	no	no	no or unsure	yes	no	no	no	unmarried	northern	8500103	1.18426	Working	Poor	None
85	15_24	85	tanga-urban	rural	primary	no	no	no or unsure	yes	yes	no	no	married/liveP	northern	8500109	1.18426	Not working	Poor	1-4
85	35_49	85	tanga-urban	rural	primary	no	no	no or unsure	yes	yes	no	no	married/liveP	northern	8500402	1.18426	Working	Poor	>4
85	15_24	85	tanga-urban	rural	primary	yes	no	no or unsure	yes	no	no	no	unmarried	northern	8500803	1.18426	Working	Poor	None
85	25_34	85	tanga-urban	rural	primary	no	no	no or unsure	yes	no	no	no	married/liveP	northern	8501102	1.18426	Working	Poor	1-4
85	15_24	85	tanga-urban	rural	primary	no	no	no or unsure	no	no	no	no	unmarried	northern	8502003	1.18426	Working	Poor	None
85	35_49	85	tanga-urban	rural	no_edu	no	no	no or unsure	yes	yes	no	no	married/liveP	northern	8502302	1.18426	Working	Poor	>4
85	35_49	85	tanga-urban	rural	primary	no	no	no or unsure	yes	no	no	no	married/liveP	northern	8502602	1.18426	Working	Middle	1-4
85	35_49	85	tanga-urban	rural	primary	no	no	no or unsure	yes	no	no	no	wid/div/sep	northern	8502901	1.18426	Working	Poor	1-4
85	35_49	85	tanga-urban	rural	no_edu	yes	no	yes	yes	no	no	no	married/liveP	northern	8503202	1.18426	Working	Poor	>4
85	25_34	85	tanga-urban	rural	sec/higher	no	no	no or unsure	yes	no	no	no	unmarried	northern	8503502	1.18426	Not working	Middle	None
85	35_49	85	tanga-urban	rural	no_edu	yes	yes	no or unsure	no	no	no	yes	married/liveP	northern	8503802	1.18426	Working	Rich	>4
85	15_24	85	tanga-urban	rural	primary	yes	yes	no or unsure	no	no	no	no	unmarried	northern	8503803	1.18426	Not working	Rich	None
85	15_24	85	tanga-urban	rural	primary	yes	yes	no or unsure	yes	no	no	no	unmarried	northern	8503804	1.18426	Not working	Rich	None
85	35_49	85	tanga-urban	rural	no_edu	yes	no	no or unsure	yes	no	no	no	married/liveP	northern	8504102	1.18426	Not working	Poor	>4
85	15_24	85	tanga-urban	rural	primary	yes	no	yes	yes	no	no	no	unmarried	northern	8504103	1.18426	Not working	Poor	None
85	15_24	85	tanga-urban	rural	primary	no	no	no or unsure	yes	yes	yes	no	unmarried	northern	8504404	1.18426	Working	Middle	1-4
85	25_34	85	tanga-urban	rural	sec/higher	no	no	no or unsure	no	no	yes	yes	unmarried	northern	8504405	1.18426	Working	Middle	None
85	35_49	85	tanga-urban	rural	primary	no	no	no or unsure	yes	no	no	no	wid/div/sep	northern	8505103	1.18426	Working	Middle	>4
85	35_49	85	tanga-urban	rural	primary	no	no	no or unsure	yes	no	no	no	married/liveP	northern	8505402	1.18426	Working	Poor	1-4
85	15_24	85	tanga-urban	rural	primary	no	no	no or unsure	yes	no	no	no	unmarried	northern	8505404	1.18426	Not working	Poor	None
85	15_24	85	tanga-urban	rural	primary	yes	no	no or unsure	yes	no	no	no	married/liveP	northern	8506004	1.18426	Not working	Middle	None
85	25_34	85	tanga-urban	rural	sec/higher	no	yes	no or unsure	no	yes	no	no	married/liveP	northern	8506302	1.18426	Working	Rich	1-4
85	15_24	85	tanga-urban	rural	primary	no	yes	no or unsure	yes	no	no	no	unmarried	northern	8506307	1.18426	Working	Rich	None
85	35_49	85	tanga-urban	rural	no_edu	yes	yes	no or unsure	no	no	no	no	married/liveP	northern	8506602	1.18426	Working	Rich	>4
85	35_49	85	tanga-urban	rural	primary	no	no	yes	yes	no	no	no	married/liveP	northern	8506902	1.18426	Working	Poor	1-4
85	25_34	85	tanga-urban	rural	sec/higher	no	no	yes	yes	no	no	no	married/liveP	northern	8507502	1.18426	Not working	Middle	1-4
85	35_49	85	tanga-urban	rural	primary	yes	no	no or unsure	no	no	no	no	married/liveP	northern	8507802	1.18426	Working	Poor	>4
86	15_24	86	tanga-urban	urban	primary	yes	yes	no or unsure	yes	yes	no	no	married/liveP	northern	8600402	0.633612	Working	Middle	1-4
86	35_49	86	tanga-urban	urban	no_edu	no	no	no or unsure	yes	no	no	no	married/liveP	northern	8600702	0.633612	Working	Poor	>4
86	35_49	86	tanga-urban	urban	no_edu	no	no	no or unsure	yes	no	no	no	married/liveP	northern	8601302	0.633612	Working	Poor	>4
86	35_49	86	tanga-urban	urban	no_edu	yes	no	no or unsure	no	no	no	no	married/liveP	northern	8601501	0.633612	Working	Middle	1-4
86	35_49	86	tanga-urban	urban	primary	no	no	no or unsure	yes	no	no	no	married/liveP	northern	8601802	0.633612	Working	Middle	>4
86	15_24	86	tanga-urban	urban	primary	no	no	no or unsure	yes	no	no	no	unmarried	northern	8601805	0.633612	Working	Middle	None
86	25_34	86	tanga-urban	urban	primary	no	no	yes	yes	no	no	no	married/liveP	northern	8602102	0.633612	Working	Middle	1-4
86	25_34	86	tanga-urban	urban	no_edu	no	no	no or unsure	yes	yes	no	no	married/liveP	northern	8602401	0.633612	Working	Poor	>4
86	35_49	86	tanga-urban	urban	no_edu	no	no	no or unsure	yes	no	no	yes	wid/div/sep	northern	8602702	0.633612	Working	Poor	1-4
86	25_34	86	tanga-urban	urban	primary	no	no	yes	yes	no	no	no	married/liveP	northern	8603203	0.633612	Working	Poor	1-4
86	25_34	86	tanga-urban	urban	primary	no	no	no or unsure	yes	yes	no	no	married/liveP	northern	8603502	0.633612	Working	Poor	1-4
86	25_34	86	tanga-urban	urban	no_edu	no	no	yes	yes	no	no	no	wid/div/sep	northern	8603804	0.633612	Not working	Poor	1-4
86	25_34	86	tanga-urban	urban	primary	no	no	no or unsure	yes	no	no	no	married/liveP	northern	8604102	0.633612	Working	Poor	1-4
86	15_24	86	tanga-urban	urban	primary	no	no	no or unsure	no	no	no	no	unmarried	northern	8604103	0.633612	Not working	Poor	None
86	25_34	86	tanga-urban	urban	no_edu	no	no	no or unsure	yes	no	no	no	married/liveP	northern	8604602	0.633612	Working	Middle	1-4
86	35_49	86	tanga-urban	urban	primary	no	no	no or unsure	yes	no	no	no	married/liveP	northern	8604901	0.633612	Working	Poor	>4
86	15_24	86	tanga-urban	urban	no_edu	no	no	no or unsure	yes	no	no	no	married/liveP	northern	8604902	0.633612	Working	Poor	1-4
86	15_24	86	tanga-urban	urban	sec/higher	no	no	no or unsure	yes	no	no	no	unmarried	northern	8604903	0.633612	Working	Poor	None
86	15_24	86	tanga-urban	urban	primary	no	no	yes	yes	no	no	no	married/liveP	northern	8605207	0.633612	Working	Middle	None
86	25_34	86	tanga-urban	urban	primary	yes	yes	yes	yes	no	no	no	married/liveP	northern	8605502	0.633612	Working	Middle	1-4
86	15_24	86	tanga-urban	urban	primary	no	no	no or unsure	yes	yes	no	no	married/liveP	northern	8605802	0.633612	Working	Middle	1-4
86	25_34	86	tanga-urban	urban	primary	no	no	no or unsure	yes	no	no	no	wid/div/sep	northern	8606007	0.633612	Not working	Middle	>4
86	35_49	86	tanga-urban	urban	primary	no	no	yes	no	no	no	no	married/liveP	northern	8606302	0.633612	Working	Middle	1-4
86	35_49	86	tanga-urban	urban	primary	no	no	no or unsure	yes	no	no	no	married/liveP	northern	8606902	0.633612	Working	Poor	>4
86	15_24	86	tanga-urban	urban	sec/higher	no	no	no or unsure	yes	no	no	no	unmarried	northern	8606904	0.633612	Not working	Poor	None
86	15_24	86	tanga-urban	urban	primary	no	no	no or unsure	yes	yes	no	no	married/liveP	northern	8607202	0.633612	Working	Poor	1-4
86	15_24	86	tanga-urban	urban	primary	no	no	no or unsure	yes	no	no	no	unmarried	northern	8607203	0.633612	Working	Poor	None
87	15_24	87	morogoro-rural	urban	no_edu	no	no	no or unsure	yes	yes	no	no	married/liveP	eastern	8700702	3.35015	Working	Middle	1-4
87	25_34	87	morogoro-rural	urban	primary	no	no	no or unsure	no	no	no	no	married/liveP	eastern	8701001	3.35015	Working	Middle	1-4
87	35_49	87	morogoro-rural	urban	primary	yes	no	no or unsure	yes	no	no	yes	married/liveP	eastern	8701302	3.35015	Working	Rich	>4
87	35_49	87	morogoro-rural	urban	primary	yes	yes	no or unsure	yes	no	no	no	married/liveP	eastern	8701602	3.35015	Working	Rich	None
87	15_24	87	morogoro-rural	urban	sec/higher	yes	yes	no or unsure	no	no	no	no	unmarried	eastern	8701603	3.35015	Not working	Rich	None
87	15_24	87	morogoro-rural	urban	primary	no	no	no or unsure	yes	no	no	no	married/liveP	eastern	8702003	3.35015	Working	Rich	1-4
87	35_49	87	morogoro-rural	urban	primary	no	no	no or unsure	yes	yes	no	no	married/liveP	eastern	8702302	3.35015	Working	Rich	>4
87	35_49	87	morogoro-rural	urban	primary	no	no	no or unsure	yes	no	no	no	married/liveP	eastern	8702602	3.35015	Working	Middle	>4
87	35_49	87	morogoro-rural	urban	primary	no	no	no or unsure	no	no	no	no	married/liveP	eastern	8703202	3.35015	Working	Poor	>4
87	25_34	87	morogoro-rural	urban	primary	no	no	no or unsure	yes	no	no	no	unmarried	eastern	8703603	3.35015	Working	Middle	1-4
87	15_24	87	morogoro-rural	urban	no_edu	yes	no	no or unsure	yes	yes	no	no	married/liveP	eastern	8703902	3.35015	Not working	Middle	1-4
87	15_24	87	morogoro-rural	urban	sec/higher	yes	no	no or unsure	yes	no	no	no	married/liveP	eastern	8704202	3.35015	Working	Rich	1-4
87	35_49	87	morogoro-rural	urban	no_edu	no	no	no or unsure	yes	no	no	no	married/liveP	eastern	8704502	3.35015	Working	Middle	>4
87	15_24	87	morogoro-rural	urban	no_edu	no	no	no or unsure	no	yes	no	no	married/liveP	eastern	8704902	3.35015	Not working	Middle	1-4
87	15_24	87	morogoro-rural	urban	primary	no	no	no or unsure	no	yes	no	no	married/liveP	eastern	8705804	3.35015	Working	Rich	1-4
87	15_24	87	morogoro-rural	urban	sec/higher	no	no	no or unsure	yes	no	no	no	married/liveP	eastern	8705805	3.35015	Working	Rich	1-4
87	25_34	87	morogoro-rural	urban	primary	yes	no	no or unsure	yes	no	no	no	wid/div/sep	eastern	8706503	3.35015	Working	Rich	None
87	15_24	87	morogoro-rural	urban	sec/higher	yes	no	no or unsure	no	no	no	no	unmarried	eastern	8706505	3.35015	Not working	Rich	None
87	35_49	87	morogoro-rural	urban	primary	no	no	no or unsure	yes	no	no	no	wid/div/sep	eastern	8706506	3.35015	Working	Rich	1-4
87	15_24	87	morogoro-rural	urban	primary	no	no	no or unsure	no	no	no	no	unmarried	eastern	8706802	3.35015	Working	Poor	None
87	15_24	87	morogoro-rural	urban	primary	yes	no	no or unsure	yes	yes	no	no	married/liveP	eastern	8707101	3.35015	Working	Middle	1-4
87	25_34	87	morogoro-rural	urban	no_edu	no	no	no or unsure	yes	no	no	no	married/liveP	eastern	8707402	3.35015	Working	Middle	1-4
87	35_49	87	morogoro-rural	urban	no_edu	yes	no	no or unsure	no	no	no	no	wid/div/sep	eastern	8707801	3.35015	Working	Middle	>4
87	15_24	87	morogoro-rural	urban	sec/higher	yes	no	no or unsure	no	no	no	no	unmarried	eastern	8707802	3.35015	Not working	Middle	None
88	35_49	88	morogoro-rural	rural	no_edu	yes	no	no or unsure	no	no	no	no	married/liveP	eastern	8800402	1.67385	Working	Rich	1-4
88	35_49	88	morogoro-rural	rural	no_edu	no	no	no or unsure	yes	no	no	no	wid/div/sep	eastern	8800801	1.67385	Working	Middle	>4
88	35_49	88	morogoro-rural	rural	primary	no	no	no or unsure	yes	yes	no	no	unmarried	eastern	8801202	1.67385	Working	Middle	1-4
88	15_24	88	morogoro-rural	rural	primary	no	no	no or unsure	yes	yes	no	no	married/liveP	eastern	8801602	1.67385	Working	Poor	1-4
88	35_49	88	morogoro-rural	rural	primary	no	no	no or unsure	no	no	no	no	married/liveP	eastern	8802402	1.67385	Working	Rich	1-4
88	35_49	88	morogoro-rural	rural	primary	no	no	no or unsure	no	no	no	no	unmarried	eastern	8802403	1.67385	Working	Rich	None
88	25_34	88	morogoro-rural	rural	primary	no	no	no or unsure	no	no	no	no	wid/div/sep	eastern	8802404	1.67385	Working	Rich	1-4
88	25_34	88	morogoro-rural	rural	primary	no	no	no or unsure	yes	no	no	no	married/liveP	eastern	8802802	1.67385	Working	Middle	1-4
88	15_24	88	morogoro-rural	rural	sec/higher	no	no	no or unsure	yes	yes	no	no	wid/div/sep	eastern	8803202	1.67385	Working	Poor	1-4
88	15_24	88	morogoro-rural	rural	primary	yes	no	no or unsure	no	no	no	yes	married/liveP	eastern	8803602	1.67385	Working	Middle	1-4
88	15_24	88	morogoro-rural	rural	sec/higher	yes	no	no or unsure	yes	no	no	no	unmarried	eastern	8804003	1.67385	Working	Rich	None
88	15_24	88	morogoro-rural	rural	sec/higher	no	no	yes	yes	no	no	no	married/liveP	eastern	8804403	1.67385	Working	Poor	None
88	15_24	88	morogoro-rural	rural	primary	no	no	no or unsure	yes	yes	no	no	wid/div/sep	eastern	8804404	1.67385	Not working	Poor	1-4
88	15_24	88	morogoro-rural	rural	primary	no	no	yes	no	no	no	no	unmarried	eastern	8804405	1.67385	Not working	Poor	None
88	15_24	88	morogoro-rural	rural	primary	no	no	no or unsure	no	no	no	no	married/liveP	eastern	8804802	1.67385	Working	Middle	1-4
88	15_24	88	morogoro-rural	rural	sec/higher	yes	no	no or unsure	no	no	no	no	unmarried	eastern	8805603	1.67385	Not working	Middle	None
88	25_34	88	morogoro-rural	rural	primary	yes	yes	yes	yes	no	no	no	married/liveP	eastern	8806002	1.67385	Not working	Rich	1-4
88	25_34	88	morogoro-rural	rural	primary	yes	yes	no or unsure	yes	yes	no	no	married/liveP	eastern	8806402	1.67385	Working	Rich	1-4
88	15_24	88	morogoro-rural	rural	primary	yes	yes	no or unsure	no	no	no	no	married/liveP	eastern	8806802	1.67385	Working	Rich	1-4
88	35_49	88	morogoro-rural	rural	primary	no	no	yes	yes	no	no	no	married/liveP	eastern	8807201	1.67385	Working	Middle	1-4
88	35_49	88	morogoro-rural	rural	primary	no	no	no or unsure	yes	no	no	no	married/liveP	eastern	8807602	1.67385	Not working	Poor	>4
88	25_34	88	morogoro-rural	rural	primary	no	yes	no or unsure	yes	yes	no	no	married/liveP	eastern	8808002	1.67385	Working	Rich	1-4
88	25_34	88	morogoro-rural	rural	sec/higher	yes	yes	yes	yes	no	no	no	married/liveP	eastern	8808402	1.67385	Working	Rich	1-4
88	35_49	88	morogoro-rural	rural	no_edu	no	no	no or unsure	yes	yes	no	no	unmarried	eastern	8809201	1.67385	Working	Middle	>4
88	25_34	88	morogoro-rural	rural	sec/higher	yes	no	no or unsure	yes	no	no	no	unmarried	eastern	8810003	1.67385	Working	Middle	None
88	35_49	88	morogoro-rural	rural	primary	yes	yes	yes	yes	no	no	no	married/liveP	eastern	8810402	1.67385	Working	Rich	1-4
89	35_49	89	morogoro-rural	rural	primary	no	no	no or unsure	yes	no	no	no	wid/div/sep	eastern	8900401	1.21434	Working	Poor	1-4
89	25_34	89	morogoro-rural	rural	primary	no	no	no or unsure	yes	yes	no	no	married/liveP	eastern	8901002	1.21434	Working	Poor	1-4
89	25_34	89	morogoro-rural	rural	primary	no	no	no or unsure	yes	no	no	no	married/liveP	eastern	8901602	1.21434	Working	Poor	1-4
89	25_34	89	morogoro-rural	rural	sec/higher	no	no	yes	no	no	no	no	unmarried	eastern	8903403	1.21434	Working	Poor	1-4
89	35_49	89	morogoro-rural	rural	primary	no	no	no or unsure	yes	no	no	no	married/liveP	eastern	8904602	1.21434	Working	Poor	1-4
89	15_24	89	morogoro-rural	rural	primary	no	no	no or unsure	yes	no	no	no	wid/div/sep	eastern	8905801	1.21434	Working	Poor	1-4
89	15_24	89	morogoro-rural	rural	sec/higher	no	yes	no or unsure	yes	no	no	yes	married/liveP	eastern	8906402	1.21434	Working	Rich	1-4
89	35_49	89	morogoro-rural	rural	primary	no	no	no or unsure	no	no	no	no	married/liveP	eastern	8907002	1.21434	Working	Poor	>4
89	15_24	89	morogoro-rural	rural	primary	no	no	no or unsure	yes	no	no	no	unmarried	eastern	8907003	1.21434	Working	Poor	1-4
89	15_24	89	morogoro-rural	rural	primary	no	no	no or unsure	no	no	no	no	unmarried	eastern	8907004	1.21434	Working	Poor	None
89	15_24	89	morogoro-rural	rural	sec/higher	no	no	no or unsure	yes	no	no	no	unmarried	eastern	8907005	1.21434	Working	Poor	None
89	35_49	89	morogoro-rural	rural	no_edu	no	no	no or unsure	yes	no	no	no	wid/div/sep	eastern	8907601	1.21434	Working	Middle	>4
89	15_24	89	morogoro-rural	rural	primary	no	no	no or unsure	no	no	no	no	unmarried	eastern	8907604	1.21434	Not working	Middle	None
89	25_34	89	morogoro-rural	rural	primary	yes	no	no or unsure	yes	yes	no	no	married/liveP	eastern	8908802	1.21434	Working	Middle	1-4
89	15_24	89	morogoro-rural	rural	primary	no	no	no or unsure	no	no	yes	no	married/liveP	eastern	8911202	1.21434	Working	Poor	1-4
89	35_49	89	morogoro-rural	rural	no_edu	yes	no	no or unsure	no	no	no	no	married/liveP	eastern	8912402	1.21434	Working	Poor	>4
89	25_34	89	morogoro-rural	rural	primary	yes	no	no or unsure	no	no	no	no	married/liveP	eastern	8913002	1.21434	Working	Middle	1-4
89	15_24	89	morogoro-rural	rural	primary	no	no	no or unsure	yes	no	no	no	married/liveP	eastern	8913602	1.21434	Working	Middle	1-4
89	35_49	89	morogoro-rural	rural	primary	no	no	no or unsure	yes	no	no	no	married/liveP	eastern	8914702	1.21434	Working	Poor	>4
90	25_34	90	morogoro-rural	rural	primary	no	no	no or unsure	yes	no	no	no	married/liveP	eastern	9000202	1.17646	Working	Rich	1-4
90	25_34	90	morogoro-rural	rural	primary	yes	yes	no or unsure	no	yes	no	no	unmarried	eastern	9000501	1.17646	Working	Rich	1-4
90	25_34	90	morogoro-rural	rural	primary	yes	yes	no or unsure	yes	no	no	no	married/liveP	eastern	9001108	1.17646	Working	Rich	1-4
90	25_34	90	morogoro-rural	rural	primary	no	yes	no or unsure	yes	yes	no	no	married/liveP	eastern	9001402	1.17646	Not working	Rich	1-4
90	35_49	90	morogoro-rural	rural	primary	no	no	no or unsure	yes	no	no	no	married/liveP	eastern	9001602	1.17646	Not working	Middle	1-4
90	35_49	90	morogoro-rural	rural	no_edu	yes	yes	no or unsure	no	no	no	no	married/liveP	eastern	9002002	1.17646	Working	Rich	1-4
90	15_24	90	morogoro-rural	rural	sec/higher	yes	yes	no or unsure	yes	no	no	no	unmarried	eastern	9002003	1.17646	Not working	Rich	None
90	25_34	90	morogoro-rural	rural	sec/higher	yes	yes	no or unsure	yes	no	no	no	married/liveP	eastern	9002202	1.17646	Working	Rich	1-4
[truncated: 13,189 more rows]
